# Supplementary material for: The Flexiscope: a low cost, flexible, convertible and modular microscope with automated scanning and micromanipulation
Source: R Soc Open Sci. 2020 Mar 4;7(3):191949. doi: 10.1098/rsos.191949 (PMC7137931; doi:10.1098/rsos.191949)
Supplement: Supplementary file 1: assembly and code [file rsos191949supp4.zip]

Archive with 37 entries (29 files):
- SupplementaryFilesAssemblyAndCode/
- SupplementaryFilesAssemblyAndCode/Flexiscope Assembly/
- SupplementaryFilesAssemblyAndCode/Flexiscope Assembly/3DprintedComponents/
- SupplementaryFilesAssemblyAndCode/Flexiscope Assembly/3DprintedComponents/3D1_ SwappableFilterSetMountHolder.stl
- SupplementaryFilesAssemblyAndCode/Flexiscope Assembly/3DprintedComponents/3D2_CameraAlignment.stl
- SupplementaryFilesAssemblyAndCode/Flexiscope Assembly/3DprintedComponents/3D3_Coupler_stepper(5mm)toActuator(13mm)_Height37_M3_ExDiam25_Gap1.stl
- SupplementaryFilesAssemblyAndCode/Flexiscope Assembly/3DprintedComponents/3D4_Y-axisMounting.stl
- SupplementaryFilesAssemblyAndCode/Flexiscope Assembly/3DprintedComponents/3D5_Z-axisMounting.stl
- SupplementaryFilesAssemblyAndCode/Flexiscope Assembly/3DprintedComponents/ReadMe.txt
- SupplementaryFilesAssemblyAndCode/Flexiscope Assembly/Assembly instructions/
- SupplementaryFilesAssemblyAndCode/Flexiscope Assembly/Assembly instructions/Flexiscope_AssemblyInstructions.pdf
- SupplementaryFilesAssemblyAndCode/Flexiscope Assembly/Assembly instructions/ReadMe.txt
- SupplementaryFilesAssemblyAndCode/Flexiscope automation - code/
- SupplementaryFilesAssemblyAndCode/Flexiscope automation - code/Piezo stage control - matlab/
- SupplementaryFilesAssemblyAndCode/Flexiscope automation - code/Piezo stage control - matlab/ReadMe.txt
- SupplementaryFilesAssemblyAndCode/Flexiscope automation - code/Piezo stage control - matlab/StageAutomation_AcquisitionMotionCommands.m
- SupplementaryFilesAssemblyAndCode/Flexiscope automation - code/Piezo stage control - matlab/StageAutomation_Cam_Piezo_Variable_SetUp.m
- SupplementaryFilesAssemblyAndCode/Flexiscope automation - code/Piezo stage control - matlab/StageAutomation_GUI_1.fig
- SupplementaryFilesAssemblyAndCode/Flexiscope automation - code/Piezo stage control - matlab/StageAutomation_GUI_1.m
- SupplementaryFilesAssemblyAndCode/Flexiscope automation - code/Piezo stage control - matlab/UserGuidelines_AutomatedAcquisition_PiezoStage_Matlab.pdf
- SupplementaryFilesAssemblyAndCode/Flexiscope automation - code/Piezo stage control - matlab/~$erGuidelines_AutomatedAcquisition_PiezoStage_Matlab.docx
- SupplementaryFilesAssemblyAndCode/Flexiscope automation - code/Stepper stage control - matlab/
- SupplementaryFilesAssemblyAndCode/Flexiscope automation - code/Stepper stage control - matlab/ReadMe.txt
- SupplementaryFilesAssemblyAndCode/Flexiscope automation - code/Stepper stage control - matlab/StageAutomation_AcquisitionMotionCommands_Steppers.m
- SupplementaryFilesAssemblyAndCode/Flexiscope automation - code/Stepper stage control - matlab/StageAutomation_Cam_Steppers_Variable_SetUp.m
- SupplementaryFilesAssemblyAndCode/Flexiscope automation - code/Stepper stage control - matlab/StageAutomation_GUI_1.fig
- SupplementaryFilesAssemblyAndCode/Flexiscope automation - code/Stepper stage control - matlab/StageAutomation_GUI_1.m
- SupplementaryFilesAssemblyAndCode/Flexiscope automation - code/Stepper stage control - matlab/UserGuidelines_AutomatedAcquisition_StepperStage_Matlab.pdf
- SupplementaryFilesAssemblyAndCode/Flexiscope automation - code/Stepper stage control - matlab/~$erGuidelines_AutomatedAcquisition_StepperStage_Matlab.docx
- SupplementaryFilesAssemblyAndCode/Flexiscope automation - code/Stepper stage control - matlab/~$tomatedAcquisitionUserGuidelines_StepperStage.docx
- SupplementaryFilesAssemblyAndCode/Flexiscope automation - code/Stepper stage control - python/
- SupplementaryFilesAssemblyAndCode/Flexiscope automation - code/Stepper stage control - python/AutomatedAcquisition_StepperStage_Python.py
- SupplementaryFilesAssemblyAndCode/Flexiscope automation - code/Stepper stage control - python/AutomatedAcquisition_StepperStage_Python_PG_Removed.py
- SupplementaryFilesAssemblyAndCode/Flexiscope automation - code/Stepper stage control - python/ReadMe.txt
- SupplementaryFilesAssemblyAndCode/Flexiscope automation - code/Stepper stage control - python/UserGuidelines_AutomatedAcquisition_StepperStage_Python.pdf
- SupplementaryFilesAssemblyAndCode/Flexiscope automation - code/Stepper stage control - python/~$erGuidelines_AutomatedAcquisition_StepperStage_Python.docx
- SupplementaryFilesAssemblyAndCode/Flexiscope automation - code/Stepper stage control - python/~WRL0005.tmp
