# Supplementary material for: The Flexiscope: a low cost, flexible, convertible and modular microscope with automated scanning and micromanipulation
Source: R Soc Open Sci. 2020 Mar 4;7(3):191949. doi: 10.1098/rsos.191949 (PMC7137931; doi:10.1098/rsos.191949)
Supplement: Supplementary file 1: assembly and code [file rsos191949supp4.zip › SupplementaryFilesAssemblyAndCode/Flexiscope Assembly/3DprintedComponents/ReadMe.txt]

This folder contains 5 stl files. The designators (3D1, 3D2 etc.) are described in supplementary table 1.

stl files:

3D1_ SwappableFilterSetMountHolder.stl

3D2_CameraAlignment.stl

3D3_Coupler_stepper(5mm)toActuator(13mm)_Height37_M3_ExDiam25_Gap1.stl

3D4_Y-axisMounting.stl

3D5_Z-axisMounting.stl
