# Supplementary material for: The Flexiscope: a low cost, flexible, convertible and modular microscope with automated scanning and micromanipulation
Source: R Soc Open Sci. 2020 Mar 4;7(3):191949. doi: 10.1098/rsos.191949 (PMC7137931; doi:10.1098/rsos.191949)
Supplement: Supplementary file 1: assembly and code [file rsos191949supp4.zip › SupplementaryFilesAssemblyAndCode/Flexiscope automation - code/Stepper stage control - python/ReadMe.txt]

This folder contains one Python file to control the automated stepper scanning stage. Guidelines to assemble and run these files can be found in 'UserGuidelines_AutomatedAcquisition_StepperStage_Python.pdf'.

Python file:

AutomatedAcquisition_StepperStage_Python.py
