# Supplementary material for: The Flexiscope: a low cost, flexible, convertible and modular microscope with automated scanning and micromanipulation
Source: R Soc Open Sci. 2020 Mar 4;7(3):191949. doi: 10.1098/rsos.191949 (PMC7137931; doi:10.1098/rsos.191949)
Supplement: Supplementary file 2: raw data [file rsos191949supp5.zip]

Archive with 7 entries (6 files):
- Supplementary_File_2/Fig2.xlsx
- Supplementary_File_2/Fig5.xlsx
- Supplementary_File_2/Supp_fig_3_raw images/
- Supplementary_File_2/Supp_fig_3_raw images/Slant_Images_For_MTF.zip
- Supplementary_File_2/Supp_fig_3_raw images/Time_Course_For_Stability.zip
- Supplementary_File_2/SuppFig1.xlsx
- Supplementary_File_2/SuppFig2.xlsx
