# Supplementary material for: The Flexiscope: a low cost, flexible, convertible and modular microscope with automated scanning and micromanipulation
Source: R Soc Open Sci. 2020 Mar 4;7(3):191949. doi: 10.1098/rsos.191949 (PMC7137931; doi:10.1098/rsos.191949)
Supplement: Supplementary file 2: raw data [file rsos191949supp5.zip › Supplementary_File_2/Fig2.xlsx]

## Sheet: B
Step Size	Up - distance (µm)			Down - distance (µm)
	Mean	SD	N	Mean	SD	N
1000	22.98	2.95	15	16.3	1.92	15
500	12.06	1.09	15	8.03	0.816	15
250	6.02	0.84	15	4.46	1.15	15
50	1.34		15	0.97		15
20	0.52		15	0.37		15
