# Supplementary material for: The Flexiscope: a low cost, flexible, convertible and modular microscope with automated scanning and micromanipulation
Source: R Soc Open Sci. 2020 Mar 4;7(3):191949. doi: 10.1098/rsos.191949 (PMC7137931; doi:10.1098/rsos.191949)
Supplement: Supplementary file 2: raw data [file rsos191949supp5.zip › Supplementary_File_2/Fig5.xlsx]

## Sheet: B
Step Size	X right - distance (µm)	X left - distance (µm)
50	1.24
50		1.57
100	2.5
100		2.68
200	4.86
200		4.98
500	12.99
500		13.14

## Sheet: C
Step Size	Z Up - distance (µm)	Z Down - distance (µm)
50	1.11
50		0.96
100	3.12
100		1.25
200	3.84
200		1.55
500	9.1
500		5.661

## Sheet: D
Step Size	Y forward - distance (µm)	Y backward - distance (µm)
50	1.09
50		1.26
100	2.27
100		2.33
200	3.91
200		4.05
500	9.55
500		8.71

## Sheet: E
Step Size	A in - distance (µm)	A out - distance (µm)
50	0.37
50		0.96
100	1.8
100		2.04
200	4.01
200		4.9
500	10.4
500		9.86
