# Supplementary material for: The Flexiscope: a low cost, flexible, convertible and modular microscope with automated scanning and micromanipulation
Source: R Soc Open Sci. 2020 Mar 4;7(3):191949. doi: 10.1098/rsos.191949 (PMC7137931; doi:10.1098/rsos.191949)
Supplement: Supplementary file 2: raw data [file rsos191949supp5.zip › Supplementary_File_2/SuppFig1.xlsx]

## Sheet: G
Time (ms)	Distance (µm)
	Mean	SD	n
0	-21.24	2.8273	4
6.66	-20.44	2.86626	4
13.32	-19.2	2.23237	4
19.98	-18.36	1.84463	4
26.64	-17.24	1.8307	4
33.3	-15.92	2.31678	4
39.96	-15.2	2.42652	4
46.62	-14.48	2.42476	4
53.28	-13.88	2.2338	4
59.94	-13.08	2.2338	4
66.6	-12.24	1.78408	4
73.26	-11.52	1.9984	4
79.92	-10.44	2.12816	4
86.58	-9.76	1.94209	4
93.24	-8.92	1.90382	4
99.9	-8.4	1.83594	4
106.56	-7.88	1.7102	4
113.22	-7.32	1.65441	4
119.88	-6.8	1.54851	4
126.54	-6.08	1.50093	4
133.2	-5.52	1.46351	4
139.86	-5.12	1.32585	4
146.52	-4.52	1.27583	4
153.18	-4.24	1.20797	4
159.84	-3.88	1.09593	4
166.5	-3.4	0.850412	4
173.16	-2.92	1.02346	4
179.82	-2.64	0.646632	4
186.48	-2.32	0.53066	4
193.14	-2.12	0.589689	4
199.8	-1.88	0.658078	4
206.46	-1.76	0.452548	4
213.12	-1.76	0.413118	4
219.78	-1.72	0.329848	4
226.44	-1.52	0.277128	4
233.1	-1.52	0.0923761	4
239.76	-1.32	0.08	4
246.42	-1	0.798666	4
253.08	-1.36	0.306377	4
259.74	-1.04	0.709554	4
266.4	-1.08	0.617954	4
273.06	-1.04	0.561902	4
279.72	-1.04	0.42332	4
286.38	-0.56	0.767333	4
293.04	-0.04	0.354777	4
299.7	-0.28	0.528646	4
306.36	-0.4	0.402658	4
313.02	-0.16	0.433282	4
319.68	-0.2	0.24	4
326.34	-0.36	0.153188	4
333	0.12	0.201329	4
339.66	-0.04	0.153188	4
346.32	-0.12	0.329848	4
352.98	0	0.345639	4
359.64	-0.08	0.206559	4
366.3	-0.08	0.16	4
372.96	-0.08	0.206559	4
379.62	0	0.226274	4
386.28	-0.08	0.0923761	4
392.94	-0.04	0.153188	4
399.6	0	0.226274	4
406.26	-0.04	0.153188	4
412.92	0.04	0.153188	4
419.58	-0.04	0.201329	4
426.24	0	0.130639	4
432.9	0.04	0.153188	4
439.56	-0.16	0.130639	4
446.22	0.08	0.0923761	4
452.88	0	0	4
459.54	0	0.130639	4
466.2	0	0.130639	4
472.86	0	0	4
479.52	0.04	0.08	4
486.18	0	0	4
492.84	0	0	4
499.5	0	0.130639	4
506.16	0	0.130639	4
512.82	0	0	4
519.48	0.04	0.08	4
526.14	-0.08	0.0923761	4
532.8	0	0	4
539.46	-0.04	0.201329	4
546.12	0.04	0.08	4
552.78	0	0	4
559.44	0.04	0.08	4
566.1	0	0	4
572.76	0	0	4
579.42	0	0	4
586.08	0	0	4
592.74	0	0	4
599.4	0.04	0.08	4
606.06	0.04	0.08	4
612.72	0	0	4
619.38	0.04	0.08	4
626.04	0	0	4
632.7	0	0	4
639.36	0	0	4
646.02	0	0	4
652.68	0	0	4
659.34	0	0	4
666	0	0	4
672.66	0	0	4
679.32	0	0	4
685.98	0.04	0.08	4
692.64	0.04	0.08	4
699.3	0	0	4
705.96	0.04	0.08	4
712.62	0	0	4
719.28	0	0	4
725.94	0	0	4
732.6	0	0	4
739.26	0	0	4
745.92	0	0	4
752.58	0	0	4
759.24	0	0	4
765.9	0	0	4
772.56	0	0	4
779.22	0	0	4
785.88	0	0	4
792.54	0	0	4
799.2	0	0	4
805.86	0	0	4
812.52	0	0	4
819.18	0	0	4
825.84	0	0	4
832.5	0	0	4
839.16	0	0	4
845.82	0	0	4
852.48	0	0	4
859.14	0	0	4

## Sheet: H
Time (ms)	Distance (µm)
	Mean	SD	n
0	27.68	1.71332	4
6.66	27.68	1.71332	4
13.32	26.56	1.82428	4
19.98	24.88	2.2419	4
26.64	23.28	2.49757	4
33.3	21.72	1.50873	4
39.96	20.56	1.48665	4
46.62	19.6	1.37327	4
53.28	18.68	1.33467	4
59.94	17.44	1.32585	4
66.6	16.6	1.26238	4
73.26	15.2	1.83361	4
79.92	13.96	1.43332	4
86.58	13.2	1.41006	4
93.24	12.36	1.34739	4
99.9	11.6	1.28996	4
106.56	10.88	1.28665	4
113.22	9.76	1.23935	4
119.88	8.96	1.32585	4
126.54	8.16	1.36392	4
133.2	7.44	1.44	4
139.86	6.4	0.99492	4
146.52	5.76	0.99492	4
153.18	5.28	0.876356	4
159.84	4.68	0.798666	4
166.5	4.24	0.8	4
173.16	3.64	0.860387	4
179.82	3.16	0.777003	4
186.48	2.56	0.598665	4
193.14	2.2	0.56	4
199.8	1.88	0.495311	4
206.46	1.72	0.528646	4
213.12	1.2	0.333067	4
219.78	0.84	0.477773	4
226.44	0.72	0.333067	4
233.1	0.4	0.16	4
239.76	0.04	0.153188	4
246.42	0.12	0.153188	4
253.08	0	0.226274	4
259.74	-0.12	0.08	4
266.4	-0.12	0.08	4
273.06	-0.08	0.0923761	4
279.72	-0.08	0.0923761	4
286.38	-0.08	0.0923761	4
293.04	-0.04	0.153188	4
299.7	0	0.130639	4
306.36	0	0.184752	4
313.02	0	0.130639	4
319.68	-0.04	0.08	4
326.34	0.08	0.0923761	4
333	-0.04	0.08	4
339.66	-0.04	0.08	4
346.32	0.04	0.08	4
352.98	0	0	4
359.64	0	0	4
366.3	0.04	0.08	4
372.96	0	0	4
379.62	0	0	4
386.28	0	0	4
392.94	0	0	4
399.6	0	0	4
406.26	0	0	4
412.92	0	0	4
419.58	0	0	4
426.24	-0.04	0.08	4
432.9	0	0	4
439.56	-0.04	0.08	4
446.22	0	0	4
452.88	0.04	0.08	4
459.54	-0.04	0.08	4
466.2	0	0	4
472.86	0	0	4
479.52	0	0	4
486.18	0	0	4
492.84	0	0	4
499.5	0	0	4
506.16	0	0.130639	4
512.82	0	0	4
519.48	0	0	4
526.14	0	0	4
532.8	0.04	0.08	4
539.46	0.08	0.0923761	4
546.12	0	0	4
552.78	0	0	4
559.44	0	0	4
566.1	0	0	4
572.76	0	0	4
579.42	0	0	4
586.08	0	0	4
592.74	0	0	4
599.4	0	0	4
606.06	0	0	4
612.72	0	0	4
619.38	0	0	4
626.04	0	0	4
632.7	0	0	4
639.36	0.04	0.08	4
646.02	0	0	4
652.68	0	0	4
659.34	0	0	4
666	0	0	4
672.66	0	0	4
679.32	0	0	4
685.98	0	0	4
692.64	0	0	4
699.3	0	0	4
705.96	0	0	4
712.62	0	0	4
719.28	0	0	4
725.94	0	0	4
732.6	0	0	4
739.26	0	0	4
745.92	0	0	4
752.58	0	0	4
759.24	0	0	4
765.9	0	0	4
772.56	0	0	4
779.22	0	0	4
785.88	0	0	4
792.54	0	0	4
799.2	0	0	4
805.86	0	0	4
812.52	0	0	4

## Sheet: I
Time (ms)	Distance (µm)
	Mean	SD	n
0	-0.92	0.273252	4
6.66	-0.92	0.273252	4
13.32	-0.88	0.206559	4
19.98	-0.72	0.206559	4
26.64	-0.72	0.206559	4
33.3	-0.72	0.206559	4
39.96	-0.64	0.226274	4
46.62	-0.6	0.201329	4
53.28	-0.72	0.206559	4
59.94	-0.56	0.206559	4
66.6	-0.48	0.226274	4
73.26	-0.56	0.206559	4
79.92	-0.52	0.201329	4
86.58	-0.44	0.153188	4
93.24	-0.44	0.273252	4
99.9	-0.36	0.153188	4
106.56	-0.4	0.206559	4
113.22	-0.4	0.206559	4
119.88	-0.32	0.226274	4
126.54	-0.28	0.24	4
133.2	-0.28	0.153188	4
139.86	-0.24	0.206559	4
146.52	-0.2	0.153188	4
153.18	-0.16	0.226274	4
159.84	-0.12	0.153188	4
166.5	-0.16	0.130639	4
173.16	-0.12	0.153188	4
179.82	-0.08	0.0923761	4
186.48	-0.12	0.153188	4
193.14	-0.08	0.206559	4
199.8	-0.08	0.0923761	4
206.46	-0.12	0.153188	4
213.12	-0.12	0.153188	4
219.78	-0.08	0.0923761	4
226.44	-0.08	0.206559	4
233.1	0	0.130639	4
239.76	-0.08	0.0923761	4
246.42	0	0.130639	4
253.08	-0.04	0.153188	4
259.74	-0.04	0.153188	4
266.4	-0.04	0.153188	4
273.06	0	0.130639	4
279.72	0	0.130639	4
286.38	0.04	0.153188	4
293.04	0.12	0.08	4
299.7	0	0.130639	4
306.36	0	0.130639	4
313.02	0.12	0.08	4
319.68	0	0.130639	4
326.34	0.04	0.08	4
333	0.08	0.0923761	4
339.66	0.08	0.0923761	4
346.32	0.08	0.0923761	4
352.98	0.08	0.0923761	4
359.64	0	0.130639	4
366.3	0.04	0.08	4
372.96	0.08	0.0923761	4
379.62	0.04	0.153188	4
386.28	0.04	0.08	4
392.94	0.08	0.0923761	4
399.6	0.08	0.0923761	4
406.26	0	0.130639	4
412.92	0.08	0.0923761	4
419.58	0.08	0.0923761	4
426.24	0.08	0.0923761	4
432.9	0.08	0.0923761	4
439.56	0.04	0.08	4
446.22	0.04	0.153188	4
452.88	0	0.130639	4
459.54	0.08	0.0923761	4
466.2	0.08	0.0923761	4
472.86	0.04	0.153188	4
479.52	0.08	0.0923761	4
486.18	0.08	0.0923761	4
492.84	0.08	0.0923761	4
499.5	0.04	0.08	4
506.16	0.08	0.0923761	4
512.82	0.08	0.0923761	4
519.48	0.04	0.153188	4
526.14	0.08	0.0923761	4
532.8	0.08	0.0923761	4
539.46	0.04	0.08	4
546.12	0.04	0.153188	4
552.78	0.08	0.0923761	4
559.44	0.08	0.0923761	4
566.1	0.04	0.153188	4
572.76	0.08	0.0923761	4
579.42	0.08	0.0923761	4
586.08	0.08	0.0923761	4
592.74	0.04	0.08	4
599.4	0.08	0.0923761	4
606.06	0.08	0.0923761	4
612.72	0.08	0.0923761	4
619.38	0.08	0.0923761	4
626.04	0.04	0.153188	4
632.7	0	0	4
639.36	0	0	4
646.02	0.04	0.08	4
652.68	0.04	0.08	4
659.34	0	0	4
666	0	0	4
672.66	-0.04	0.08	4
679.32	-0.04	0.08	4
685.98	0	0	4
692.64	0	0	4
699.3	0	0	4
705.96	0	0	4
712.62	0	0	4
719.28	0	0	4
725.94	0	0	4
732.6	0	0	4
739.26	0	0	4
745.92	0	0	4
752.58	0	0	4
759.24	0	0	4
765.9	0	0	4
772.56	0	0	4
779.22	0	0	4
785.88	0	0	4
792.54	0	0	4
799.2	0	0	4
805.86	0	0	4
812.52	0	0	4
819.18	0	0	4
825.84	0	0	4
832.5	0	0	4
839.16	0	0	4
845.82	0	0	4
852.48	0	0	4
859.14	0	0	4

## Sheet: J
Time (ms)	Distance (µm)
	Mean	SD	n
0	-2.8	0.206559	4
6.66	-2.8	0.206559	4
13.32	-2.64	0.380876	4
19.98	-2.48	0.206559	4
26.64	-2.4	0.184752	4
33.3	-2.2	0.153188	4
39.96	-2.44	0.153188	4
46.62	-2.28	0.153188	4
53.28	-2.08	0.226274	4
59.94	-2.2	0.329848	4
66.6	-2.24	0.292119	4
73.26	-2.24	0.226274	4
79.92	-2.16	0.16	4
86.58	-2.16	0.42332	4
93.24	-2.24	0.471027	4
99.9	-2.08	0.130639	4
106.56	-2.04	0.420793	4
113.22	-2.08	0.226274	4
119.88	-2.04	0.273252	4
126.54	-2	0.380876	4
133.2	-1.96	0.273252	4
139.86	-2.04	0.4	4
146.52	-2	0.42332	4
153.18	-1.92	0.292119	4
159.84	-2	0.42332	4
166.5	-1.88	0.24	4
173.16	-1.96	0.24	4
179.82	-1.68	0.206559	4
186.48	-1.8	0.24	4
193.14	-1.8	0.201329	4
199.8	-1.84	0.16	4
206.46	-1.48	0.273252	4
213.12	-1.6	0.292119	4
219.78	-1.6	0.292119	4
226.44	-1.36	0.380876	4
233.1	-1.24	0.08	4
239.76	-1.68	0.206559	4
246.42	-1.4	0.4	4
253.08	-1.36	0.46188	4
259.74	-1.28	0.292119	4
266.4	-1.2	0.306377	4
273.06	-0.8	0.772873	4
279.72	-0.52	0.889644	4
286.38	-0.88	0.42332	4
293.04	-0.32	0.569444	4
299.7	-0.04	0.477773	4
306.36	0.08	0.380876	4
313.02	0.2	0.201329	4
319.68	-0.16	0.130639	4
326.34	0.16	0.345639	4
333	-0.08	0.206559	4
339.66	-0.04	0.24	4
346.32	-0.12	0.420793	4
352.98	-0.08	0.277128	4
359.64	-0.16	0.130639	4
366.3	-0.04	0.329848	4
372.96	0	0.130639	4
379.62	-0.16	0.130639	4
386.28	0.04	0.24	4
392.94	-0.04	0.153188	4
399.6	-0.04	0.24	4
406.26	-0.12	0.08	4
412.92	0.12	0.153188	4
419.58	-0.12	0.08	4
426.24	0	0.184752	4
432.9	0.08	0.0923761	4
439.56	-0.16	0.130639	4
446.22	0.04	0.153188	4
452.88	-0.04	0.08	4
459.54	0	0.130639	4
466.2	-0.08	0.0923761	4
472.86	0.04	0.153188	4
479.52	-0.04	0.08	4
486.18	0	0.184752	4
492.84	-0.04	0.08	4
499.5	0	0.130639	4
506.16	-0.04	0.153188	4
512.82	-0.04	0.08	4
519.48	0.04	0.153188	4
526.14	-0.08	0.0923761	4
532.8	0.04	0.153188	4
539.46	0.04	0.153188	4
546.12	-0.04	0.153188	4
552.78	-0.04	0.08	4
559.44	-0.04	0.153188	4
566.1	0.08	0.0923761	4
572.76	0	0.130639	4
579.42	0.04	0.08	4
586.08	-0.04	0.08	4
592.74	0	0.130639	4
599.4	0	0	4
606.06	-0.04	0.08	4
612.72	0.04	0.08	4
619.38	0	0	4
626.04	0	0	4
632.7	0	0	4
639.36	0	0	4
646.02	0	0	4
652.68	0.04	0.08	4
659.34	0	0	4
666	0	0	4
672.66	0	0	4
679.32	0	0	4
685.98	0	0	4
692.64	0	0	4
699.3	0	0	4
705.96	0	0	4
712.62	0	0	4
719.28	0	0	4
725.94	0	0	4
732.6	0	0	4
739.26	0	0	4
745.92	0	0	4
752.58	0	0	4
759.24	0	0	4
765.9	0	0	4
772.56	0	0	4
779.22	0	0	4
785.88	0	0	4
792.54	0	0	4
799.2	0	0	4
805.86	0	0	4
812.52	0	0	4

## Sheet: K
Time (ms)	Distance (µm)
	Mean	SD	n
0	0.45	0.3	4
6.66	0.6	0.489898	4
13.32	0.6	0.489898	4
19.98	0.3	0.6	4
26.64	0.75	0.574456	4
33.3	0.75	0.3	4
39.96	-0.15	0.574456	4
46.62	0.45	0.3	4
53.28	0.6	0.489898	4
59.94	0	0	4
66.6	-0.15	0.3	4
73.26	-0.3	0.34641	4
79.92	0	0	4
86.58	0.3	0.34641	4
93.24	0	0	4
99.9	0	0.489898	4
106.56	-0.15	0.3	4
113.22	0	0	4
119.88	0	0	4
126.54	0.15	0.574456	4
133.2	0	0	4
139.86	0	0	4
146.52	0	0	4
153.18	-0.15	0.3	4
159.84	0	0	4
166.5	-0.15	0.3	4
173.16	0	0.489898	4
179.82	0	0	4
186.48	-0.15	0.3	4
193.14	0	0	4
199.8	0	0	4
206.46	0	0	4
213.12	0	0	4
219.78	-0.15	0.3	4
226.44	0	0	4
233.1	0	0	4
239.76	0	0	4
246.42	0	0	4
253.08	0	0	4
259.74	0	0	4
266.4	-0.15	0.3	4
273.06	0	0	4
279.72	0	0	4
286.38	0	0	4
293.04	0	0	4
299.7	0	0	4
306.36	0	0	4
313.02	0	0	4
319.68	0	0	4
326.34	0	0	4
333	0	0	4
339.66	0	0	4
346.32	0	0	4
352.98	0	0	4
359.64	0	0	4
366.3	0	0	4
372.96	0	0	4
379.62	0	0	4
386.28	0	0	4
392.94	0	0	4
399.6	0	0	4
406.26	0	0	4
412.92	0	0	4
419.58	0	0	4
426.24	0	0	4
432.9	0	0	4
439.56	0	0	4

## Sheet: L
Time (ms)	Distance (µm)
	Mean	SD	n
0	-1.2	0	4
6.66	1.2	1.29615	4
13.32	1.95	1.57797	4
19.98	0.9	0.774597	4
26.64	2.7	1.03923	4
33.3	1.5	1.58745	4
39.96	1.8	1.95959	4
46.62	1.95	1.85742	4
53.28	2.55	1.33041	4
59.94	0.75	2.04206	4
66.6	4.65	0.9	4
73.26	1.8	0.489898	4
79.92	4.05	1.5	4
86.58	2.7	1.14891	4
93.24	3.6	1.46969	4
99.9	3.15	1.57797	4
106.56	3	0.489898	4
113.22	3.6	1.62481	4
119.88	3.15	0.574456	4
126.54	3.6	0.848528	4
133.2	3.15	1.02469	4
139.86	3.3	0.774597	4
146.52	1.05	3.64554	4
153.18	0.9	1.86548	4
159.84	1.95	2.15639	4
166.5	-0.75	1.5	4
173.16	1.8	1.2	4
179.82	-0.6	1.69706	4
186.48	-0.15	0.9	4
193.14	0.75	0.574456	4
199.8	0.3	0.6	4
206.46	0	0.489898	4
213.12	0	0.489898	4
219.78	0	0.489898	4
226.44	0.45	0.9	4
233.1	-0.15	0.9	4
239.76	-0.15	0.754983	4
246.42	-0.15	0.754983	4
253.08	-0.3	0.774597	4
259.74	0.45	0.3	4
266.4	-0.3	0.34641	4
273.06	0.15	0.574456	4
279.72	-0.3	0.34641	4
286.38	0.15	0.3	4
293.04	-0.6	0	4
299.7	0	0.69282	4
306.36	-0.3	0.34641	4
313.02	-0.3	0.34641	4
319.68	0.15	0.3	4
326.34	-0.15	0.3	4
333	-0.15	0.3	4
339.66	0	0	4
346.32	-0.15	0.3	4
352.98	0	0	4
359.64	-0.15	0.3	4
366.3	0	0	4
372.96	0	0	4
379.62	0	0	4
386.28	0	0	4
392.94	0	0	4
399.6	0	0	4
406.26	0	0	4
412.92	0	0	4
419.58	0	0	4
426.24	0	0	4
432.9	0	0	4
439.56	0	0	4
