# Supplementary material for: The Flexiscope: a low cost, flexible, convertible and modular microscope with automated scanning and micromanipulation
Source: R Soc Open Sci. 2020 Mar 4;7(3):191949. doi: 10.1098/rsos.191949 (PMC7137931; doi:10.1098/rsos.191949)
Supplement: Supplementary file 2: raw data [file rsos191949supp5.zip › Supplementary_File_2/SuppFig2.xlsx]

## Sheet: B
Intensity (%)	Pixels
100	0
100	1
100	2
100	3
100	4
100	5
100	6
100	7
100	8
100	9
100	10
100	11
100	12
100	13
100	14
100	15
100	16
100	17
100	18
100	19
100	20
100	21
100	22
100	23
100	24
100	25
76.0627	26
66.7608	27
32.8471	28
32.0314	29
24.7843	30
24.8	31
22.6353	32
22.2275	33
21.3176	34
21.3333	35
21.1765	36
21.3647	37
22.5569	38
22.5725	39
24.7843	40
25.098	41
30.9804	42
31.7647	43
53.3804	44
59.0588	45
100	46
100	47
100	48
100	49
100	50
100	51
100	52
100	53
100	54
100	55
100	56
100	57
100	58
100	59
100	60
100	61
100	62
100	63
100	64
100	65
79.1059	66
70.5725	67
33.5059	68
32.7529	69
24.2353	70
23.9216	71
21.9608	72
21.9294	73
20.3922	74
20.3922	75
20.7843	76
20.8157	77
21.5216	78
21.8353	79
23.9216	80
23.9216	81
28.6275	82
28.8941	83
43.0588	84
45.4902	85
97.0353	86
97.051	87
100	88
100	89
100	90
100	91
100	92
100	93
100	94
100	95
100	96
100	97
100	98
100	99
100	100
100	101
100	102
100	103
100	104
100	105
89.2863	106
86.651	107
36.8471	108
35.4667	109
25.2549	110
24.8784	111
22.5412	112
22.1647	113
21.1765	114
21.0196	115
20.6431	116
20.3922	117
21.5686	118
21.5686	119
23.5294	120
23.5922	121
27.1059	122
27.5137	123
36.1412	124
37.6471	125
84.3922	126
87.2471	127
100	128
100	129
100	130
100	131
100	132
100	133
100	134
100	135
100	136
100	137
100	138
100	139
100	140
100	141
100	142
100	143
100	144
100	145
100	146
100	147
100	148
100	149

## Sheet: C
Intensity (%)	Pixels
100	0
100	1
100	2
100	3
100	4
100	5
100	6
100	7
100	8
100	9
95.7941	10
82.5533	11
69.7498	12
43.8992	13
45.7376	14
53.3776	15
65.4855	16
100	17
100	18
100	19
100	20
100	21
94.0894	22
65.6847	23
57.3608	24
41.0208	25
45.022	26
65.1675	27
75.5886	28
100	29
100	30
100	31
99.6663	32
96.8627	33
92.449	34
48.8973	35
47.2145	36
42.0102	37
45.2655	38
80.2212	39
85.1639	40
100	41
100	42
100	43
100	44
100	45
100	46
100	47

## Sheet: E
Intensity (%)	Pixels
100	0
100	1
100	2
100	3
100	4
100	5
100	6
100	7
100	8
100	9
100	10
100	11
100	12
100	13
100	14
100	15
100	16
100	17
100	18
100	19
100	20
100	21
100	22
100	23
100	24
100	25
87.069	26
84.7467	27
45.811	28
44.12	29
29.5647	30
29.4118	31
26.4376	32
26.0506	33
25.4902	34
25.4902	35
24.7059	36
24.9094	37
25.098	38
25.098	39
25.8824	40
26.0659	41
29.198	42
29.4118	43
42.0729	44
43.3969	45
80.7996	46
86.6055	47
100	48
100	49
100	50
100	51
100	52
100	53
100	54
100	55
100	56
100	57
100	58
100	59
100	60
100	61
100	62
100	63
100	64
100	65
89.58	66
88.0318	67
48.7447	68
46.4631	69
30.909	70
30.1349	71
27.4255	72
27.0384	73
25.0827	74
24.7059	75
25.098	76
25.098	77
25.4851	78
25.48	79
25.8824	80
25.8824	81
28.6529	82
28.6886	83
39.6435	84
40.8659	85
74.6678	86
79.8267	87
100	88
100	89
100	90
100	91
100	92
100	93
100	94
100	95
100	96
100	97
100	98
100	99
100	100
100	101
100	102
100	103
100	104
100	105
94.8051	106
94.8153	107
55.9918	108
52.1925	109
32.3808	110
31.4184	111
27.6294	112
27.2424	113
25.4902	114
25.2965	115
25.0929	116
25.0827	117
25.3067	118
25.3118	119
26.0557	120
26.0506	121
28.2353	122
28.4694	123
37.5808	124
38.6251	125
69.1267	126
72.9769	127
100	128
100	129
100	130
100	131
100	132
100	133
100	134
100	135
100	136
100	137
100	138
100	139
100	140
100	141
100	142
100	143
100	144
100	145
100	146
100	147
100	148
100	149
100	150

## Sheet: F
Intensity (%)	Pixels
100	0
100	1
100	2
100	3
100	4
100	5
100	6
100	7
96.3984	8
96.0784	9
59.8078	10
53.5973	11
48.5153	12
47.8431	13
76.0784	14
86.7627	15
98.0153	16
100	17
100	18
100	19
89.7	20
84.902	21
59.3757	22
51.2565	23
53.9416	24
55.1941	25
85.258	26
97.4988	27
99.4396	28
100	29
100	30
100	31
82.3051	32
68.7835	33
54.2376	34
47.3388	35
52.7651	36
57.2988	37
82.289	38
98.3553	39
99.52	40
100	41
100	42
100	43
100	44
100	45
100	46
100	47

## Sheet: H
Intensity (%)	Pixels
100	0
100	1
100	2
100	3
100	4
100	5
100	6
100	7
100	8
100	9
100	10
100	11
100	12
100	13
100	14
100	15
100	16
100	17
100	18
100	19
100	20
100	21
100	22
100	23
100	24
100	25
100	26
100	27
86.9682	28
86.1388	29
39.849	30
36.2596	31
24.3137	32
23.9216	33
21.5686	34
21.4329	35
20.7843	36
20.7843	37
20.9655	38
20.9804	39
20.5733	40
20.3318	41
21.0255	42
21.0408	43
22.6243	44
22.6396	45
25.7012	46
26.1235	47
41.8098	48
44.2988	49
92.6396	50
94.4043	51
100	52
100	53
100	54
100	55
100	56
100	57
100	58
100	59
100	60
100	61
100	62
100	63
100	64
100	65
100	66
100	67
91.3725	68
91.3725	69
42.202	70
38.0541	71
23.5294	72
23.4541	73
21.9004	74
21.5686	75
21.1463	76
20.7843	77
21.1765	78
20.7992	79
21.1161	80
21.0859	81
21.2973	82
21.5686	83
22.142	84
22.1718	85
25.2188	86
25.7616	87
37.2851	88
39.3063	89
83.4992	90
88.6275	91
100	92
100	93
100	94
100	95
100	96
100	97
100	98
100	99
100	100
100	101
100	102
100	103
100	104
100	105
100	106
100	107
92.1569	108
92.1569	109
40.6937	110
36.4557	111
24.8267	112
24.4494	113
21.9608	114
21.9608	115
20.7843	116
20.7843	117
20.7843	118
20.9502	119
20.3922	120
20.2565	121
21.1765	122
21.1765	123
22.8357	124
23.1373	125
25.5506	126
25.9275	127
35.0227	128
36.531	129
76.4706	130
83.0016	131
100	132
100	133
100	134
100	135
100	136
100	137
100	138
100	139
100	140
100	141
100	142
100	143
100	144
100	145
100	146
100	147
100	148
100	149
100	150

## Sheet: I
Intensity (%)	Pixels
100	0
100	1
100	2
100	3
100	4
100	5
100	6
100	7
93.7118	8
93.3333	9
49.8549	10
41.8357	11
33.6643	12
33.06	13
42.7267	14
45.4263	15
88.0349	16
94.7286	17
99.349	18
100	19
87.0996	20
83.6322	21
46.5506	22
37.1129	23
35.2996	24
35.3553	25
53.5494	26
61.3463	27
92.498	28
100	29
100	30
100	31
76.0506	32
63.7129	33
40.1686	34
32.9078	35
35.4388	36
37.0149	37
62.0824	38
76.9157	39
94.0667	40
100	41
100	42
100	43
100	44
100	45
100	46
100	47

## Sheet: J
Intensity (%)	Pixels
44.7059	0
43.9318	1
45.1083	2
45.8669	3
44.3959	4
43.9986	5
44.7984	6
45.098	7
45.0158	8
45.0518	9
45.6769	10
45.7128	11
44.8514	12
45.6152	13
44.8823	14
44.9439	15
45.4902	16
45.795	17
45.3755	18
45.3909	19
45.4902	20
45.5981	21
45.5433	22
45.646	23
45.4902	24
44.8343	25
45.2316	26
45.098	27
45.098	28
45.247	29
45.7984	30
45.6495	31
45.1614	32
45.3738	33
46.3173	34
46.1598	35
45.2607	36
44.6819	37
44.5089	38
44.5141	39
44.8925	40
44.7059	41
45.4508	42
45.3189	43
46.2283	44
46.254	45
45.2539	46
45.3995	47
45.7368	48
45.6015	49
46.653	50
46.5348	51
45.4731	52
45.4577	53
46.1598	54
45.5998	55
46.2745	56
46.3738	57
44.1887	58
44.848	59
47.5075	60
46.98	61
45.4166	62
45.4217	63
45.5536	64
45.4902	65
45.7557	66
46.8105	67
47.2797	68
46.2368	69
46.3071	70
45.5724	71
45.5125	72
45.5587	73
46.2865	74
46.2882	75
47.0537	76
47.0588	77
46.6581	78
46.2608	79
48.1976	80
47.403	81
46.2745	82
46.2745	83
46.2745	84
46.2745	85
47.0588	86
47.1136	87
46.9989	88
46.6016	89
46.2745	90
46.3499	91
45.8824	92
45.968	93
47.2694	94
46.5708	95
47.0588	96
47.0588	97
46.3858	98
46.8996	99
46.3961	100
46.7934	101
47.7113	102
47.314	103
48.2011	104
47.1564	105
46.6667	106
46.8242	107
46.6667	108
46.6667	109
46.6667	110
46.8447	111
46.6667	112
46.855	113
45.8824	114
46.081	115
47.4356	116
46.8499	117
46.6307	118
46.0553	119
47.8431	120
47.8431	121
46.2745	122
46.5143	123
47.8431	124
48.0932	125
46.2745	126
46.5348	127
48.362	128
47.9647	129
46.7831	130
46.6667	131
46.4869	132
45.9834	133
46.2745	134
46.5759	135
46.6667	136
46.9784	137
47.677	138
46.8071	139
46.6667	140
46.9989	141
46.6667	142
46.6667	143
46.7557	144
45.9611	145
47.0588	146
47.4219	147
47.8192	148
48.2165	149
48.2216	150
48.6189	151
47.0554	152
47.4458	153
47.0725	154
47.0708	155
47.8431	156
47.8209	157
47.0314	158
47.1239	159
47.0965	160
47.1016	161
47.2592	162
48.2558	163
47.451	164
47.8431	165
47.1273	166
47.2061	167
48.7062	168
48.6275	169
47.6651	170
47.6548	171
48.6275	172
48.0264	173
47.3414	174
47.2215	175
47.7233	176
47.8603	177
46.7968	178
47.8431	179
47.1993	180
46.218	181
48.1754	182
48.16	183
48.0041	184
48.2952	185
47.5725	186
47.4116	187
46.8773	188
47.6565	189
47.4424	190
47.451	191
48.0093	192
48.5607	193
47.451	194
47.6256	195
47.5674	196
47.2232	197
48.6275	198
48.3894	199
47.8825	200
46.8756	201
47.3123	202
47.1924	203
47.7078	204
47.8431	205
48.1171	206
47.677	207
48.3038	208
48.5247	209
47.7455	210
48.0281	211
48.41	212
48.0897	213
48.9425	214
47.987	215
48.1017	216
48.4425	217
48.2353	218
48.5247	219
49.0658	220
48.4408	221
47.8791	222
48.2969	223
47.1102	224
47.4715	225
48.2507	226
48.6377	227
48.6223	228
48.6275	229
48.2353	230
48.2353	231
48.2353	232
48.2353	233
47.5023	234
48.2969	235
48.5915	236
48.2353	237
49.0196	238
49.071	239
48.7405	240
49.5351	241
48.886	242
48.1634	243
48.0743	244
49.2662	245
50.0214	246
49.3193	247
48.2336	248
49.8227	249
48.9117	250
48.6275	251
48.2353	252
48.3586	253
49.8039	254
49.8039	255
49.1343	256
48.3398	257
47.9921	258
48.3894	259
49.0196	260
49.0196	261
48.8501	262
48.6275	263
48.1702	264
49.7594	265
49.0076	266
49.8022	267
48.6275	268
48.8329	269
50.4067	270
50.804	271
48.7987	272
48.6275	273
50.1961	274
50.4324	275
49.1703	276
49.0196	277
48.6275	278
48.6275	279
49.2816	280
49.6789	281
48.8997	282
49.297	283
49.0196	284
49.3073	285
48.3346	286
48.2353	287
49.8039	288
49.8039	289
48.4699	290
49.583	291
50.1961	292
50.1961	293
49.8039	294
50.143	295
49.5076	296
48.7131	297
49.0949	298
48.66	299
49.3843	300
50.1516	301
49.8039	302
50.1841	303
50.5882	304
50.5882	305
49.023	306
49.4118	307
50.1961	308
50.1584	309
49.1634	310
49.5282	311
50.1618	312
51.1756	313
49.893	314
49.8039	315
50.1961	316
51.1328	317
49.5436	318
50.4187	319
49.3364	320
48.1651	321
50.8091	322
50.316	323
49.8998	324
49.8039	325
50.0163	326
49.5231	327
49.2525	328
48.6275	329
48.8809	330
49.2833	331
50.4324	332
50.4119	333
49.559	334
49.172	335
49.881	336
50.4924	337
49.5231	338
49.9306	339
50.1601	340
50.1961	341
49.4118	342
49.6104	343
49.6156	344
50.4153	345
50.2218	346
50.4102	347
50.3691	348
50.6995	349
50.3588	350
50.1961	351
50.1961	352
50.5882	353
50.3382	354
50.6071	355
51.1054	356
50.9924	357
50.7372	358
50.0797	359
50.6995	360
50.5146	361
50.9804	362
50.5882	363
49.5933	364
49.6686	365
50.0454	366
50.3468	367
50.84	368
51.1122	369
50.256	370
50.3057	371
50.1961	372
50.1516	373
49.0984	374
49.446	375
50.2543	376
50.6122	377
50.2149	378
50.2235	379
50.1961	380
49.8108	381
50.5865	382
50.1892	383
49.8159	384
50.2303	385
50.566	386
50.1961	387
51.0129	388
51.4102	389
50.2389	390
50.6841	391
50.2492	392
50.6465	393
51.7013	394
51.3725	395
51.1516	396
50.0386	397
51.7647	398
51.7647	399
50.7766	400
51.5712	401
50.5882	402
50.6978	403
52.549	404
52.549	405
49.7868	406
50.9787	407
51.2373	408
50.9804	409
50.8348	410
50.5882	411
51.1414	412
49.7132	413
51.2064	414
50.9804	415
50.6276	416
50.0145	417
50.6071	418
50.0043	419
50.5882	420
50.7903	421
51.1876	422
51.5849	423
50.6311	424
51.6483	425
51.5369	426
51.1397	427
51.1345	428
50.7372	429
51.1242	430
50.9804	431
52.2904	432
51.8931	433
51.126	434
51.9205	435
52.1569	436
52.1569	437
50.9804	438
50.9804	439
51.1653	440
50.6756	441
50.506	442
51.2184	443
50.7321	444
50.2629	445
51.3109	446
51.7082	447
50.8263	448
52.3641	449
51.888	450
51.0523	451
50.9188	452
52.0798	453
51.0009	454
50.6037	455
50.5985	456
50.5882	457
50.9804	458
49.8142	459
51.7339	460
52.4874	461
52.1158	462
51.3725	463
51.3417	464
51.7287	465
51.0215	466
50.9804	467
51.2886	468
50.4786	469
50.4649	470
49.8039	471
51.4445	472
52.0027	473
51.7835	474
51.7219	475
51.65	476
51.4702	477
51.5592	478
52.049	479
51.4856	480
51.8024	481
52.0113	482
51.501	483
51.3811	484
50.3588	485
50.9804	486
50.8862	487
51.9188	488
52.6227	489
51.3092	490
51.5421	491
51.2869	492
51.34	493
52.0164	494
52.7871	495
51.7681	496
51.739	497
50.7937	498
50.828	499
52.0199	500
51.1516	501
51.9907	502
51.9257	503
51.5335	504
51.8554	505
52.0113	506
52.2973	507
50.9941	508
51.5027	509
51.6054	510
51.6996	511
52.3195	512
52.3299	513
52.2356	514
51.9582	515
51.9685	516
51.8007	517
50.756	518
51.0592	519
50.8091	520
51.578	521
51.638	522
52.3161	523
51.3195	524
52.1569	525
51.9856	526
52.0062	527
51.2424	528
50.8982	529
50.655	530
51.0146	531
53.2734	532
52.5216	533
53.3213	534
52.5422	535
51.7647	536
51.7784	537
50.1961	538
50.1961	539
50.2834	540
51.4753	541
52.5097	542
52.1569	543
51.4222	544
51.8195	545
51.3725	546
51.4376	547
51.8349	548
52.2322	549
51.7647	550
51.7647	551
51.0711	552
51.5644	553
51.8657	554
52.263	555
51.203	556
51.9976	557
51.7647	558
51.7647	559
52.549	560
52.549	561
53.1912	562
52.9412	563
50.9804	564
51.1379	565
51.9942	566
51.5969	567
51.7647	568
51.7647	569
51.1636	570
51.5609	571
51.1739	572
51.5712	573
51.7801	574
52.5747	575
51.9788	576
52.5953	577
51.3725	578
51.3725	579
51.6072	580
52.0045	581
53.2357	582
52.4411	583
52.2938	584
51.8965	585
52.0182	586
51.4941	587
52.8984	588
51.9873	589
51.2989	590
50.3982	591
52.6449	592
52.2476	593
50.9804	594
50.9804	595
51.3725	596
51.3725	597
52.287	598
51.8246	599
51.3725	600
51.3725	601
50.6773	602
49.8827	603
50.554	604
50.9513	605
52.1089	606
53.2768	607
51.751	608
52.5319	609
51.376	610
50.9787	611
51.3862	612
50.6482	613
50.6568	614
51.0472	615
50.953	616
51.3075	617
50.5882	618
50.9804	619
51.0284	620
51.2664	621
50.8794	622
50.9804	623
52.0884	624
52.0096	625
52.0781	626
52.2973	627
51.4616	628
51.5763	629
51.0746	630
51.2681	631
52.376	632
52.8264	633
52.3418	634
52.9583	635
51.8949	636
51.9	637
52.3264	638
52.3024	639
52.0062	640
52.0815	641
52.1569	642
51.8246	643
51.5438	644
50.9804	645
51.9753	646
52.5867	647
51.9736	648
51.7613	649
50.7903	650
50.9804	651
51.1927	652
51.501	653
51.203	654
51.9925	655
52.9292	656
52.7871	657
52.0079	658
51.7253	659
51.9034	660
51.6397	661
52.4206	662
52.549	663
52.7426	664
52.21	665
52.6175	666
52.6518	667
53.2375	668
52.549	669
52.3743	670
51.4547	671
51.7647	672
52.1894	673
52.674	674
52.6946	675
51.0934	676
51.662	677
51.465	678
51.3725	679
51.7287	680
52.5182	681
51.7647	682
51.7442	683
52.1877	684
52.5593	685
52.1569	686
52.549	687
52.9309	688
52.1363	689
52.1569	690
52.1774	691
50.2475	692
51.0729	693
50.6961	694
51.888	695
52.0644	696
51.3212	697
50.9804	698
51.042	699
51.8315	700
52.3007	701
52.2339	702
52.7134	703
52.1569	704
52.2493	705
51.2749	706
50.9804	707
51.7647	708
51.8777	709
52.4309	710
52.1569	711
50.0608	712
50.8554	713
51.5113	714
51.9085	715
52.0079	716
51.7647	717
51.2133	718
50.9804	719
51.1499	720
51.7219	721
53.1861	722
52.1791	723
51.9668	724
51.5695	725
50.2046	726
51.2047	727
51.7647	728
51.7647	729
51.2013	730
51.8246	731
51.9257	732
51.7647	733
51.7647	734
51.7647	735
50.3074	736
51.3589	737
51.1106	738
50.7133	739
51.8846	740
51.4873	741
50.8708	742
51.5558	743
52.2562	744
52.1569	745
51.6756	746
52.0729	747
51.7647	748
51.7647	749
51.304	750
51.7013	751
51.0386	752
50.6413	753
52.597	754
52.1997	755
51.3349	756
51.7322	757
52.8864	758
53.681	759
50.5882	760
50.9684	761
51.3589	762
52.1534	763
52.1569	764
52.9155	765
51.3862	766
51.0181	767
52.1569	768
52.0986	769
52.1569	770
52.1569	771
51.3725	772
51.1294	773
52.0473	774
51.8846	775
51.9616	776
51.3725	777
51.4479	778
50.9102	779
51.6294	780
50.9804	781
50.9718	782
50.7013	783
51.1191	784
51.3725	785
51.6054	786
51.7647	787
50.715	788
50.3314	789
52.1569	790
52.049	791
50.9804	792
51.3725	793
50.6653	794
50.7509	795
51.8212	796
52.0301	797
51.5147	798
51.5558	799
51.7339	800
50.9701	801
51.5609	802
51.1534	803
50.3793	804
51.1945	805
51.8109	806
51.3725	807
50.7509	808
50.8229	809
50.5882	810
50.7355	811
50.5882	812
50.8622	813
50.1995	814
50.715	815
50.953	816
50.6619	817
50.6995	818
50.0163	819
51.1825	820
51.3725	821
51.0711	822
51.4582	823
51.6037	824
52.0062	825
50.9804	826
51.0455	827
52.3092	828
51.2629	829
50.9804	830
50.6773	831
51.3725	832
50.691	833
50.9804	834
51.0044	835
51.3725	836
51.3725	837
50.9804	838
50.5917	839
52.1551	840
51.7578	841
51.7647	842
51.7647	843
51.3503	844
50.953	845
50.2286	846
50.6636	847
51.3297	848
50.9804	849
51.7116	850
51.3725	851
52.2322	852
50.3142	853
51.3725	854
51.3725	855
51.3725	856
51.3725	857
51.7647	858
51.864	859
50.8759	860
50.4786	861
50.703	862
51.2202	863
50.9804	864
51.1106	865
51.5078	866
51.9051	867
51.3725	868
51.5232	869
52.001	870
51.6037	871
50.5882	872
50.5882	873
50.6276	874
50.0145	875
50.9616	876
51.7562	877
51.5678	878
51.1705	879
51.5575	880
51.3725	881
49.9786	882
49.8039	883
50.917	884
50.3553	885
51.6808	886
51.1294	887
50.7321	888
50.3348	889
50.8468	890
51.2441	891
50.7115	892
50.5882	893
50.3622	894
51.1568	895
51.578	896
51.078	897
50.8879	898
51.59	899
50.2595	900
52.1637	901
51.0523	902
50.9804	903
50.4033	904
51.9308	905
51.3725	906
51.3725	907
50.2372	908
50.1961	909
50.9804	910
51.3469	911
51.3931	912
50.9958	913
50.9907	914
50.5934	915
50.1961	916
49.4374	917
50.2269	918
50.6037	919
50.9393	920
50.9033	921
50.1961	922
51.3366	923
50.3194	924
49.8964	925
50.5369	926
49.9169	927
49.9889	928
50.0043	929
50.9804	930
51.6106	931
51.227	932
51.0677	933
50.1961	934
50.0985	935
51.0643	936
51.6174	937
50.4221	938
49.4922	939
50.8571	940
50.7235	941
50.7218	942
50.8657	943
50.9804	944
51.0746	945
50.1259	946
50.0368	947
50.1327	948
50.5351	949
49.7183	950
49.1669	951
50.1738	952
49.5898	953
51.1825	954
51.7305	955
49.9906	956
49.5933	957
49.9803	958
50.1961	959
50.5882	960
50.6584	961
49.8793	962
50.256	963
50.7338	964
50.8691	965
49.2765	966
49.6755	967
50.3382	968
49.9563	969
50.7989	970
50.542	971
50.3006	972
50.2012	973
51.4667	974
50.8554	975
49.8039	976
49.7251	977
49.559	978
50.4513	979
50.917	980
50.1961	981
49.857	982
50.1002	983
48.9271	984
49.5625	985
50.5557	986
50.5608	987
49.8484	988
50.5711	989
50.22	990
49.4254	991
50.1909	992
50.1995	993
50.1961	994
50.1961	995
50.5882	996
50.5882	997
50.9804	998
51.0146	999
49.8039	1000
49.8039	1001
49.7543	1002
49.4118	1003
50.1961	1004
50.2611	1005
49.3416	1006
49.0196	1007
49.4922	1008
49.8895	1009
49.9855	1010
50.78	1011
49.8039	1012
49.8039	1013
50.9804	1014
50.9804	1015
49.5333	1016
49.9306	1017
49.4152	1018
50.6071	1019
49.0196	1020
49.1669	1021
50.6756	1022
49.881	1023
50.0334	1024
49.8039	1025
49.9769	1026
50.5523	1027
50.1961	1028
50.1961	1029
49.0196	1030
49.0196	1031
50.1807	1032
49.595	1033
49.946	1034
48.9734	1035
50.1961	1036
50.1961	1037
49.1771	1038
49.0196	1039
49.1669	1040
49.0196	1041
50.1961	1042
50.1961	1043
49.2851	1044
49.6823	1045
49.5282	1046
49.4118	1047
48.9134	1048
49.6018	1049
48.9237	1050
49.321	1051
51.2373	1052
50.3571	1053
49.0196	1054
49.0196	1055
49.4118	1056
49.4118	1057
49.8587	1058
49.8039	1059
50.1516	1060
50.5489	1061
49.8039	1062
50.167	1063
49.3878	1064
49.7851	1065
49.845	1066
48.6531	1067
49.4118	1068
49.8056	1069
49.0333	1070
49.3998	1071
50.1618	1072
50.1516	1073
49.7491	1074
50.4256	1075
49.4494	1076
50.0677	1077
48.7233	1078
48.6805	1079
48.9768	1080
49.1463	1081
49.6669	1082
49.2645	1083
49.0196	1084
50.0283	1085
49.6618	1086
49.0196	1087
48.6275	1088
48.9151	1089
50.0865	1090
50.244	1091
49.0522	1092
49.0367	1093
49.1498	1094
49.2765	1095
49.5522	1096
49.5573	1097
48.5966	1098
48.2302	1099
48.487	1100
48.1754	1101
48.8484	1102
49.3724	1103
48.6275	1104
49.6361	1105
48.4442	1106
47.8414	1107
49.0196	1108
48.4425	1109
48.8398	1110
48.9768	1111
49.3587	1112
49.3484	1113
48.5538	1114
48.7114	1115
48.0863	1116
48.2353	1117
49.8947	1118
49.0111	1119
49.6686	1120
48.9973	1121
48.0795	1122
48.2353	1123
48.4511	1124
47.9647	1125
48.6275	1126
48.6275	1127
48.3226	1128
48.6275	1129
49.3416	1130
48.0915	1131
47.5846	1132
47.6976	1133
48.6275	1134
49.0196	1135
48.9734	1136
49.3296	1137
48.9836	1138
48.9888	1139
48.6018	1140
48.648	1141
48.2507	1142
48.2558	1143
49.7782	1144
48.6275	1145
47.838	1146
47.4407	1147
48.2353	1148
48.2353	1149
48.5504	1150
47.3893	1151
48.6275	1152
48.6275	1153
47.4972	1154
47.8945	1155
48.6275	1156
48.6275	1157
48.2353	1158
48.3072	1159
48.5504	1160
48.1531	1161
48.148	1162
47.7507	1163
47.6479	1164
46.9561	1165
47.3431	1166
47.0588	1167
48.1171	1168
47.7198	1169
48.499	1170
48.1017	1171
49.5265	1172
48.7319	1173
48.4785	1174
48.2353	1175
47.6839	1176
47.451	1177
47.3979	1178
48.1925	1179
48.4477	1180
48.2353	1181
48.4254	1182
48.8227	1183
48.6189	1184
48.0298	1185
47.2112	1186
46.0193	1187
47.0588	1188
47.0588	1189
48.0949	1190
46.742	1191
47.2095	1192
47.0588	1193
46.778	1194
47.8295	1195
48.3655	1196
48.2353	1197
48.4751	1198
47.6805	1199
47.5606	1200
47.451	1201
47.8431	1202
47.8431	1203
47.1479	1204
46.7506	1205
47.3722	1206
47.7695	1207
47.588	1208
47.1222	1209
47.451	1210
47.451	1211
47.4989	1212
47.1016	1213
47.7678	1214
48.922	1215
47.5058	1216
46.7112	1217
46.6838	1218
46.2865	1219
47.0588	1220
47.0588	1221
47.4373	1222
47.4424	1223
48.1668	1224
48.5521	1225
47.1068	1226
46.3618	1227
47.451	1228
47.8038	1229
47.9322	1230
48.5778	1231
46.6119	1232
46.2146	1233
46.9287	1234
47.129	1235
46.742	1236
47.0588	1237
47.6222	1238
46.8482	1239
46.6581	1240
46.2865	1241
47.737	1242
47.451	1243
46.8996	1244
46.7882	1245
47.451	1246
47.5794	1247
47.451	1248
47.0588	1249
46.8619	1250
46.9938	1251
46.6667	1252
46.2745	1253
47.0588	1254
46.6667	1255
47.451	1256
47.0588	1257
45.8978	1258
46.0862	1259
46.6718	1260
46.6667	1261
46.2745	1262
46.4886	1263
47.0588	1264
46.9458	1265
46.8962	1266
46.5091	1267
47.4733	1268
46.9595	1269
46.4166	1270
47.0588	1271
47.7113	1272
46.7934	1273
45.6118	1274
46.1581	1275
46.0468	1276
46.3071	1277
45.5022	1278
45.5861	1279
46.5468	1280
46.2249	1281
46.0433	1282
46.4252	1283
46.9184	1284
47.6479	1285
46.0622	1286
46.4937	1287
46.617	1288
46.2745	1289
46.2745	1290
45.9509	1291
45.8824	1292
46.2505	1293
46.6855	1294
46.6803	1295
47.0246	1296
46.6598	1297
46.6667	1298
46.6667	1299
47.8072	1300
46.6324	1301
46.2968	1302
46.6941	1303
46.6341	1304
46.2368	1305
46.2317	1306
45.8824	1307
46.6667	1308
46.7249	1309
45.8824	1310
45.8824	1311
46.2745	1312
46.2745	1313
46.2745	1314
46.3636	1315
45.1922	1316
45.6889	1317
44.6271	1318
45.819	1319
45.8824	1320
46.0022	1321
45.8824	1322
46.0125	1323
46.5177	1324
44.9285	1325
45.8824	1326
46.0331	1327
45.9628	1328
45.3292	1329
45.6563	1330
46.0536	1331
45.843	1332
46.6376	1333
45.4714	1334
46.266	1335
44.9046	1336
46.2985	1337
46.2522	1338
45.4577	1339
45.098	1340
45.3207	1341
45.6546	1342
45.4902	1343
45.8824	1344
45.8824	1345
45.5296	1346
44.5911	1347
45.3566	1348
46.0177	1349
45.6135	1350
45.4902	1351
46.6667	1352
46.9509	1353
44.5192	1354
44.0192	1355
46.0673	1356
45.5775	1357
45.8002	1358
46.1975	1359
45.098	1360
45.098	1361
44.7059	1362
45.0415	1363
44.6545	1364
45.3977	1365
45.5313	1366
45.4902	1367
45.4902	1368
45.4902	1369
45.1391	1370
44.3445	1371
45.5005	1372
45.1032	1373
45.4902	1374

## Sheet: K
Intensity (%)	Pixels
38.0392	0
38.0347	1
37.6471	2
37.6471	3
38.8053	4
38.8008	5
37.2617	6
37.2629	7
36.8809	8
36.8832	9
37.2777	10
37.28	11
36.8491	12
36.848	13
37.2549	14
37.2549	15
36.4888	16
36.4899	17
37.2959	18
37.2982	19
36.9083	20
36.9106	21
37.2298	22
37.2287	23
37.6471	24
37.6471	25
37.9208	26
37.9163	27
36.9265	28
36.9288	29
36.9652	30
36.9686	31
36.8992	32
36.9003	33
38.354	34
38.3517	35
37.9163	36
37.9129	37
37.7336	38
37.7358	39
38.4314	40
38.4314	41
37.7905	42
37.7939	43
38.8235	44
38.8235	45
38.6141	46
38.6095	47
37.5924	48
37.5913	49
39.5509	50
39.5498	51
38.2168	52
38.2202	53
38.2236	54
38.2271	55
38.4951	56
38.4963	57
38.0392	58
38.0392	59
38.482	60
38.4763	61
37.8588	62
37.8622	63
37.6471	64
37.6471	65
37.7973	66
37.7996	67
38.5088	68
38.5099	69
38.8235	70
38.8235	71
38.3494	72
38.3483	73
38.7393	74
38.7382	75
39.1752	76
39.1696	77
38.646	78
38.6437	79
38.9425	80
38.9391	81
39.2157	82
39.2157	83
38.6323	84
38.63	85
38.922	86
38.9186	87
39.0153	88
39.0131	89
38.3289	90
38.3278	91
38.7456	92
38.749	93
38.2174	94
38.2151	95
38.8235	96
38.8235	97
39.1041	98
39.103	99
39.1018	100
39.1007	101
38.4314	102
38.4314	103
37.8838	104
37.8861	105
39.2157	106
39.2157	107
39.239	108
39.2356	109
39.2157	110
39.2157	111
38.8235	112
38.8235	113
38.8264	114
38.823	115
39.2157	116
39.2157	117
39.5862	118
39.5794	119
39.2333	120
39.2368	121
39.3301	122
39.3278	123
39.0746	124
39.0734	125
38.7182	126
38.7205	127
38.4763	128
38.4798	129
39.1639	130
39.1605	131
39.366	132
39.3671	133
39.1286	134
39.1309	135
39.2982	136
39.2959	137
39.2157	138
39.2157	139
39.2157	140
39.2157	141
39.6767	142
39.6744	143
38.8878	144
38.8856	145
39.1559	146
39.1582	147
39.6631	148
39.6608	149
39.6078	150
39.6078	151
40.6113	152
40.6102	153
39.1742	154
39.1764	155
39.3563	156
39.3597	157
39.7052	158
39.6983	159
39.4257	160
39.4246	161
39.0079	162
39.0091	163
39.5891	164
39.5913	165
40	166
40	167
39.7991	168
39.8002	169
39.6181	170
39.6135	171
39.9995	172
40.0017	173
39.4138	174
39.4149	175
39.4246	176
39.428	177
40.0131	178
40.0154	179
40.0353	180
40.0398	181
39.6078	182
39.6078	183
39.5544	184
39.5498	185
39.9687	186
39.9664	187
39.1798	188
39.1776	189
40	190
40	191
38.8235	192
38.8235	193
40.2208	194
40.222	195
40	196
40	197
39.3238	198
39.3204	199
39.5447	200
39.5424	201
40.0677	202
40.07	203
39.3756	204
39.3745	205
40.3922	206
40.3922	207
39.7632	208
39.7621	209
39.5219	210
39.5196	211
40.9653	212
40.9699	213
39.9049	214
39.9027	215
40.0467	216
40.0433	217
41.2806	218
41.2829	219
40.3922	220
40.3922	221
40.3922	222
40.3922	223
39.9015	224
39.8958	225
40.1223	226
40.1246	227
40.0057	228
40.0023	229
39.7371	230
39.7325	231
40.4001	232
40.4035	233
39.0751	234
39.0728	235
39.9567	236
39.9499	237
40.7843	238
40.7843	239
40	240
40	241
40.5088	242
40.5077	243
40.7843	244
40.7843	245
40.5601	246
40.5624	247
40.3922	248
40.3922	249
39.823	250
39.8207	251
40.1053	252
40.1042	253
40.4753	254
40.4787	255
40.4929	256
40.4918	257
39.2174	258
39.2128	259
40.296	260
40.2971	261
40.4861	262
40.4849	263
40.3922	264
40.3922	265
40.0894	266
40.0882	267
39.6078	268
39.6078	269
40	270
40	271
40.3096	272
40.3107	273
40.7843	274
40.7843	275
41.3324	276
41.3302	277
40.5436	278
40.5413	279
40.564	280
40.5675	281
40.8554	282
40.8543	283
41.1765	284
41.1765	285
40.4587	286
40.4576	287
41.44	288
41.4423	289
40.8464	290
40.8452	291
41.4491	292
41.4514	293
41.4537	294
41.4559	295
40.4474	296
40.4462	297
40.6039	298
40.5993	299
40.9738	300
40.9784	301
40.7359	302
40.7371	303
41.3148	304
41.3114	305
40.0438	306
40.0427	307
40.8258	308
40.8248	309
39.7257	310
39.7222	311
42.168	312
42.1737	313
40	314
40	315
40.3273	316
40.3295	317
41.81	318
41.8156	319
40.6727	320
40.6773	321
41.5174	322
41.5197	323
40.7143	324
40.7177	325
41.1554	326
41.1566	327
41.1765	328
41.1765	329
41.5356	330
41.5379	331
42.2533	332
42.2613	333
40.8082	334
40.806	335
41.1668	336
41.1679	337
40.8065	338
40.8031	339
41.5584	340
41.5607	341
41.1736	342
41.1747	343
41.9597	344
41.9608	345
41.9608	346
41.9608	347
41.9608	348
41.9608	349
41.9608	350
41.9608	351
41.5686	352
41.5686	353
41.9608	354
41.9608	355
41.5686	356
41.5686	357
41.5686	358
41.5686	359
41.5686	360
41.5686	361
41.9608	362
41.9608	363
41.5686	364
41.5686	365
41.5686	366
41.5686	367
41.5686	368
41.5686	369
41.5686	370
41.5686	371
40.3922	372
40.3922	373
42.3529	374
42.3529	375
41.5686	376
41.5686	377
41.1765	378
41.1765	379
42.3529	380
42.3529	381
40.3922	382
40.3922	383
41.5686	384
41.5686	385
40.3922	386
40.3922	387
40.7843	388
40.7843	389
41.1765	390
41.1765	391
41.1765	392
41.1765	393
40.7843	394
40.7843	395
41.1765	396
41.1765	397
40.7843	398
40.7843	399
41.5686	400
41.5686	401
42.3529	402
42.3529	403
40.7843	404
40.7843	405
40.7843	406
40.7843	407
41.1765	408
41.1765	409
40.7843	410
40.7843	411
41.9608	412
41.9608	413
41.5686	414
41.5686	415
40.7843	416
40.7843	417
42.7451	418
42.7451	419
40.3922	420
40.3922	421
41.5686	422
41.5686	423
41.9608	424
41.9608	425
41.9608	426
41.9608	427
41.9608	428
41.9608	429
41.9608	430
41.9608	431
42.3529	432
42.3529	433
41.1765	434
41.1765	435
41.9608	436
41.9608	437
41.5686	438
41.5686	439
40.7843	440
40.7843	441
40.7843	442
40.7843	443
41.1765	444
41.1765	445
41.5686	446
41.5686	447
41.5686	448
41.5686	449
40.7843	450
40.7843	451
41.9608	452
41.9608	453
41.5686	454
41.5686	455
40.3922	456
40.3922	457
41.1765	458
41.1765	459
41.5686	460
41.5686	461
42.3529	462
42.3529	463
40.7843	464
40.7843	465
42.7451	466
42.7451	467
41.9608	468
41.9608	469
40.3922	470
40.3922	471
43.5294	472
43.5294	473
41.1765	474
41.1765	475
40.7843	476
40.7843	477
41.9608	478
41.9608	479
42.3529	480
42.3529	481
42.3529	482
42.3529	483
41.5686	484
41.5686	485
42.3529	486
42.3529	487
42.3529	488
42.3529	489
41.5686	490
41.5686	491
41.1765	492
41.1765	493
42.3529	494
42.3529	495
41.5686	496
41.5686	497
42.3529	498
42.3529	499
43.1373	500
43.1373	501
40.3922	502
40.3922	503
41.5686	504
41.5686	505
42.3529	506
42.3529	507
41.5686	508
41.5686	509
41.5686	510
41.5686	511
41.5686	512
41.5686	513
41.5686	514
41.5686	515
42.7451	516
42.7451	517
42.3529	518
42.3529	519
41.5686	520
41.5686	521
41.9608	522
41.9608	523
42.3529	524
42.3529	525
43.1373	526
43.1373	527
41.1765	528
41.1765	529
41.9608	530
41.9608	531
42.7451	532
42.7451	533
41.5686	534
41.5686	535
42.3529	536
42.3529	537
42.3529	538
42.3529	539
41.9608	540
41.9608	541
42.7451	542
42.7451	543
41.5686	544
41.5686	545
42.3529	546
42.3529	547
41.9608	548
41.9608	549
41.5686	550
41.5686	551
41.9608	552
41.9608	553
40.7843	554
40.7843	555
42.3529	556
42.3529	557
41.9608	558
41.9608	559
42.7451	560
42.7451	561
41.9608	562
41.9608	563
41.9608	564
41.9608	565
41.9608	566
41.9608	567
42.7451	568
42.7451	569
41.1765	570
41.1765	571
41.9608	572
41.9608	573
41.5686	574
41.5686	575
41.9608	576
41.9608	577
42.7451	578
42.7451	579
41.9608	580
41.9608	581
43.1373	582
43.1373	583
41.9608	584
41.9608	585
41.1765	586
41.1765	587
42.3529	588
42.3529	589
41.9608	590
41.9608	591
41.1765	592
41.1765	593
41.1765	594
41.1765	595
41.1765	596
41.1765	597
41.9608	598
41.9608	599
40.7843	600
40.7843	601
41.5686	602
41.5686	603
41.9608	604
41.9608	605
40.3922	606
40.3922	607
40.7843	608
40.7843	609
41.9608	610
41.9608	611
40.7843	612
40.7843	613
42.3529	614
42.3529	615
41.9608	616
41.9608	617
42.3529	618
42.3529	619
41.5686	620
41.5686	621
41.5686	622
41.5686	623
42.3529	624
42.3529	625
40.3922	626
40.3922	627
40.3922	628
40.3922	629
42.3529	630
42.3529	631
41.5686	632
41.5686	633
42.7451	634
42.7451	635
41.9608	636
41.9608	637
42.3529	638
42.3529	639
42.7451	640
42.7451	641
42.3529	642
42.3529	643
42.3529	644
42.3529	645
43.1373	646
43.1373	647
42.7451	648
42.7451	649
41.5686	650
41.5686	651
41.9608	652
41.9608	653
41.5686	654
41.5686	655
41.5686	656
41.5686	657
43.1373	658
43.1373	659
42.3529	660
42.3529	661
40.7843	662
40.7843	663
42.3529	664
42.3529	665
40.7843	666
40.7843	667
43.1373	668
43.1373	669
41.9608	670
41.9608	671
40.7843	672
40.7843	673
41.5686	674
41.5686	675
40.7843	676
40.7843	677
41.9608	678
41.9608	679
41.1765	680
41.1765	681
42.3529	682
42.3529	683
41.1765	684
41.1765	685
40.7843	686
40.7843	687
41.5686	688
41.5686	689
42.3518	690
42.3507	691
41.1799	692
41.181	693
40.7957	694
40.798	695
40.0159	696
40.0182	697
41.5994	698
41.6028	699
41.5811	700
41.5823	701
41.1912	702
41.1924	703
41.9266	704
41.9243	705
40.7843	706
40.7843	707
43.0508	708
43.0462	709
41.9608	710
41.9608	711
41.5948	712
41.596	713
42.4098	714
42.4121	715
40.8765	716
40.8799	717
41.9938	718
41.9949	719
41.9608	720
41.9608	721
42.2402	722
42.2368	723
42.4662	724
42.4582	725
40.5606	726
40.5652	727
41.5242	728
41.5231	729
41.0831	730
41.0809	731
40.8822	732
40.8845	733
39.7615	734
39.7649	735
40.8378	736
40.8389	737
40.7285	738
40.7274	739
41.2784	740
41.2727	741
42.0513	742
42.0456	743
39.7165	744
39.7257	745
41.6364	746
41.6307	747
40.5265	748
40.5287	749
42.0752	750
42.0706	751
41.4969	752
41.4958	753
41.1025	754
41.1013	755
41.2527	756
41.2539	757
40.6278	758
40.6312	759
41.407	760
41.4047	761
41.9374	762
41.9318	763
41.0404	764
41.0438	765
41.0012	766
40.9989	767
41.8709	768
41.8697	769
41.5686	770
41.5686	771
41.6773	772
41.6739	773
40.8811	774
40.8822	775
41.5686	776
41.5686	777
40.8105	778
40.8196	779
41.3837	780
41.3859	781
40.996	782
40.9983	783
40.5003	784
40.5014	785
42.0217	786
42.0183	787
41.1224	788
41.1258	789
41.3387	790
41.3364	791
41.411	792
41.4132	793
40.5117	794
40.5128	795
41.9608	796
41.9608	797
41.1566	798
41.16	799
41.4554	800
41.4508	801
41.1702	802
41.1736	803
40.3922	804
40.3922	805
41.9608	806
41.9608	807
42.0962	808
42.0974	809
41.7064	810
41.7075	811
41.4844	812
41.4901	813
40.8538	814
40.8606	815
40.7843	816
40.7843	817
41.3233	818
41.3245	819
40.1491	820
40.1503	821
41.4172	822
41.4161	823
40.3073	824
40.3096	825
40.6283	826
40.6272	827
40.4815	828
40.4906	829
40.321	830
40.3233	831
41.7314	832
41.7326	833
40.5572	834
40.5583	835
41.1765	836
41.1765	837
41.2931	838
41.2966	839
39.9516	840
39.9539	841
40.1742	842
40.1753	843
41.6079	844
41.6056	845
41.2858	846
41.2914	847
40.362	848
40.3643	849
40.3922	850
40.3922	851
40.9699	852
40.971	853
41.2095	854
41.2049	855
41.3666	856
41.3677	857
39.8002	858
39.8014	859
40.9818	860
40.9807	861
40.7843	862
40.7843	863
40.7843	864
40.7843	865
40.7951	866
40.7974	867
40.5959	868
40.5971	869
40.7843	870
40.7843	871
40.0245	872
40.0267	873
41.2055	874
41.2078	875
40.9636	876
40.9625	877
39.7086	878
39.7029	879
41.2618	880
41.2664	881
40.0473	882
40.0495	883
40.5624	884
40.5612	885
41.0085	886
41.0097	887
40.7843	888
40.7843	889
40.49	890
40.4866	891
40.6933	892
40.6967	893
40.7843	894
40.7843	895
40.2339	896
40.2294	897
40.1542	898
40.1531	899
40.8725	900
40.8748	901
40	902
40	903
39.6078	904
39.6078	905
40.6824	906
40.6802	907
40.8907	908
40.893	909
40.5624	910
40.5578	911
40.3922	912
40.3922	913
40.136	914
40.1349	915
40.3922	916
40.3922	917
41.045	918
41.0461	919
40.1292	920
40.1281	921
40.2652	922
40.2664	923
40.7843	924
40.7843	925
40.5396	926
40.5418	927
39.1838	928
39.1804	929
40.7052	930
40.7098	931
40.7143	932
40.7189	933
40.5578	934
40.5601	935
40.1628	936
40.1571	937
40.6756	938
40.6767	939
39.9271	940
39.9237	941
39.6078	942
39.6078	943
41.1765	944
41.1765	945
40.5851	946
40.5874	947
40.7872	948
40.7917	949
40.4041	950
40.4087	951
40.2066	952
40.2089	953
41.3877	954
41.3899	955
40.6961	956
40.6972	957
40.7467	958
40.7524	959
40.4496	960
40.4542	961
40.7177	962
40.7132	963
40.4713	964
40.4701	965
41.1844	966
41.1901	967
39.8509	968
39.8531	969
40.2476	970
40.2499	971
41.1765	972
41.1765	973
40.2567	974
40.259	975
40.3922	976
40.3922	977
40.2658	978
40.2681	979
39.2766	980
39.2754	981
39.2157	982
39.2157	983
40	984
40	985
41.0683	986
41.0706	987
40.2368	988
40.2402	989
40.3426	990
40.3438	991
40.0473	992
40.0461	993
40.045	994
40.0438	995
39.3438	996
39.3403	997
39.2157	998
39.2157	999
39.3301	1000
39.3267	1001
39.9642	1002
39.9653	1003
39.6078	1004
39.6078	1005
38.5253	1006
38.5219	1007
39.971	1008
39.9721	1009
39.2692	1010
39.2669	1011
38.9459	1012
38.9402	1013
39.9556	1014
39.9579	1015
40.3523	1016
40.3546	1017
39.5725	1018
39.5748	1019
39.2003	1020
39.2015	1021
39.5947	1022
39.5959	1023
39.6078	1024
39.6078	1025
39.9658	1026
39.9704	1027
40.3922	1028
40.3922	1029
39.2157	1030
39.2157	1031
39.6061	1032
39.6073	1033
40	1034
40	1035
40	1036
40	1037
38.4314	1038
38.4314	1039
39.2157	1040
39.2157	1041
40	1042
40	1043
39.2157	1044
39.2157	1045
39.6078	1046
39.6078	1047
40	1048
40	1049
40	1050
40	1051
39.6078	1052
39.6078	1053
38.8235	1054
38.8235	1055
39.2157	1056
39.2157	1057
37.6471	1058
37.6471	1059
39.2157	1060
39.2157	1061
39.2157	1062
39.2157	1063
39.2157	1064
39.2157	1065
40.3922	1066
40.3922	1067
40.3922	1068
40.3922	1069
38.4314	1070
38.4314	1071
39.2157	1072
39.2157	1073
38.8235	1074
38.8235	1075
38.8235	1076
38.8235	1077
39.2157	1078
39.2157	1079
38.8235	1080
38.8235	1081
38.8235	1082
38.8235	1083
37.6471	1084
37.6471	1085
39.2157	1086
39.2157	1087
38.0392	1088
38.0392	1089
38.4314	1090
38.4314	1091
38.8235	1092
38.8235	1093
39.6078	1094
39.6078	1095
38.8235	1096
38.8235	1097
40	1098
40	1099
39.2157	1100
39.2157	1101
39.2157	1102
39.2157	1103
39.6078	1104
39.6078	1105
39.2157	1106
39.2157	1107
38.8235	1108
38.8235	1109
39.6078	1110
39.6078	1111
38.4314	1112
38.4314	1113
37.6471	1114
37.6471	1115
39.2157	1116
39.2157	1117
37.6471	1118
37.6471	1119
39.2157	1120
39.2157	1121
38.4314	1122
38.4314	1123
38.0392	1124
38.0392	1125
38.8235	1126
38.8235	1127
39.2157	1128
39.2157	1129
37.6471	1130
37.6471	1131
39.2157	1132
39.2157	1133
37.6471	1134
37.6471	1135
38.0392	1136
38.0392	1137
38.8235	1138
38.8235	1139
38.8235	1140
38.8235	1141
38.8235	1142
38.8235	1143
37.6471	1144
37.6471	1145
38.8235	1146
38.8235	1147
38.0392	1148
38.0392	1149
36.8627	1150
36.8627	1151
39.6078	1152
39.6078	1153
37.2549	1154
37.2549	1155
38.4314	1156
38.4314	1157
38.0392	1158
38.0392	1159
38.8235	1160
38.8235	1161
37.6471	1162
37.6471	1163
38.8235	1164
38.8235	1165
38.4314	1166
38.4314	1167
38.4314	1168
38.4314	1169
38.0392	1170
38.0392	1171
37.6471	1172
37.6471	1173
38.0392	1174
38.0392	1175
37.6471	1176
37.6471	1177
37.6471	1178
37.6471	1179
37.6471	1180
37.6471	1181
38.4314	1182
38.4314	1183
37.2549	1184
37.2549	1185
37.6471	1186
37.6471	1187
36.8627	1188
36.8627	1189
37.2549	1190
37.2549	1191
38.0392	1192
38.0392	1193
37.2549	1194
37.2549	1195
36.8627	1196
36.8627	1197
36.4706	1198
36.4706	1199
38.4314	1200
38.4314	1201
36.8627	1202
36.8627	1203
38.4314	1204
38.4314	1205
38.4314	1206
38.4314	1207
37.2549	1208
37.2549	1209
37.2549	1210
37.2549	1211
36.8627	1212
36.8627	1213
38.0392	1214
38.0392	1215
37.2549	1216
37.2549	1217
37.2549	1218
37.2549	1219
37.2549	1220
37.2549	1221
38.4314	1222
38.4314	1223
38.0392	1224
38.0392	1225
37.6471	1226
37.6471	1227
37.2549	1228
37.2549	1229
38.0392	1230
38.0392	1231
37.6471	1232
37.6471	1233
36.8627	1234
36.8627	1235
37.6471	1236
37.6471	1237
37.2549	1238
37.2549	1239
38.4314	1240
38.4314	1241
38.0392	1242
38.0392	1243
37.2549	1244
37.2549	1245
36.4706	1246
36.4706	1247
37.2549	1248
37.2549	1249
38.0392	1250
38.0392	1251
36.8627	1252
36.8627	1253
36.8627	1254
36.8627	1255
37.2549	1256
37.2549	1257
38.0392	1258
38.0392	1259
37.2549	1260
37.2549	1261
37.6471	1262
37.6471	1263
38.0392	1264
38.0392	1265
36.8627	1266
36.8627	1267
37.2549	1268
37.2549	1269
38.0392	1270
38.0392	1271
36.8627	1272
36.8627	1273
38.0392	1274
38.0392	1275
36.4706	1276
36.4706	1277
37.2549	1278
37.2549	1279
37.6471	1280
37.6471	1281
37.2549	1282
37.2549	1283
37.6471	1284
37.6471	1285
36.8627	1286
36.8627	1287
36.0784	1288
36.0784	1289
38.0392	1290
38.0392	1291
37.2549	1292
37.2549	1293
36.0784	1294
36.0784	1295
35.2941	1296
35.2941	1297
36.8627	1298
36.8627	1299
36.4706	1300
36.4706	1301
36.0784	1302
36.0784	1303
36.0784	1304
36.0784	1305
36.4706	1306
36.4706	1307
36.0784	1308
36.0784	1309
35.6863	1310
35.6863	1311
36.4706	1312
36.4706	1313
36.4706	1314
36.4706	1315
36.4706	1316
36.4706	1317
36.0784	1318
36.0784	1319
37.2549	1320
37.2549	1321
35.6863	1322
35.6863	1323
36.0784	1324
36.0784	1325
36.4706	1326
36.4706	1327
34.902	1328
34.902	1329
35.2941	1330
35.2941	1331
35.6863	1332
35.6863	1333
36.0784	1334
36.0784	1335
35.6863	1336
35.6863	1337
34.902	1338
34.902	1339
36.4706	1340
36.4706	1341
34.1176	1342
34.1176	1343
36.0784	1344
36.0784	1345
35.2941	1346
35.2941	1347
35.2941	1348
35.2941	1349
35.6863	1350
35.6863	1351
36.4706	1352
36.4706	1353
35.6863	1354
35.6863	1355
35.6863	1356
35.6863	1357
36.0784	1358
36.0784	1359
35.2941	1360
35.2941	1361
34.902	1362
34.902	1363
36.0784	1364
36.0784	1365
35.6863	1366
35.6863	1367
36.0784	1368
36.0784	1369
35.2941	1370
35.2941	1371
35.2941	1372
35.2941	1373
34.5098	1374
34.5098	1375
36.4706	1376
36.4706	1377
35.6863	1378

## Sheet: L
Intensity (%)	Pixels
54.902	0
54.902	1
55.2941	2
55.2941	3
54.902	4
54.902	5
54.902	6
54.902	7
55.6863	8
55.6863	9
56.4706	10
56.4706	11
54.1176	12
54.1176	13
55.2941	14
55.2941	15
55.2941	16
55.2941	17
56.0784	18
56.0784	19
53.7255	20
53.7255	21
55.2941	22
55.2941	23
55.2941	24
55.2941	25
56.0784	26
56.0784	27
55.6863	28
55.6863	29
56.0784	30
56.0784	31
55.6863	32
55.6863	33
56.4706	34
56.4706	35
54.902	36
54.902	37
56.0784	38
56.0784	39
55.2941	40
55.2941	41
55.6863	42
55.6863	43
56.0784	44
56.0784	45
55.2941	46
55.2941	47
54.902	48
54.902	49
57.2549	50
57.2549	51
54.902	52
54.902	53
56.4706	54
56.4706	55
55.2941	56
55.2941	57
55.6863	58
55.6863	59
55.6863	60
55.6863	61
55.2941	62
55.2941	63
55.2941	64
55.2941	65
55.6863	66
55.6863	67
56.4706	68
56.4706	69
55.6863	70
55.6863	71
55.6863	72
55.6863	73
55.6863	74
55.6863	75
57.2549	76
57.2549	77
58.0392	78
58.0392	79
56.4706	80
56.4706	81
56.0784	82
56.0784	83
55.6863	84
55.6863	85
57.6471	86
57.6471	87
55.6863	88
55.6863	89
56.4706	90
56.4706	91
56.4706	92
56.4706	93
57.2549	94
57.2549	95
57.6471	96
57.6471	97
57.2549	98
57.2549	99
56.4706	100
56.4706	101
56.8627	102
56.8627	103
58.4314	104
58.4314	105
58.4314	106
58.4314	107
57.6471	108
57.6471	109
56.8627	110
56.8627	111
56.0784	112
56.0784	113
56.4706	114
56.4706	115
57.2549	116
57.2549	117
56.0784	118
56.0784	119
56.8627	120
56.8627	121
57.6471	122
57.6471	123
56.4706	124
56.4706	125
57.2549	126
57.2549	127
57.2549	128
57.2549	129
57.6471	130
57.6471	131
58.4314	132
58.4314	133
55.2941	134
55.2941	135
58.4314	136
58.4314	137
56.8627	138
56.8627	139
57.2549	140
57.2549	141
57.2549	142
57.2549	143
57.2549	144
57.2549	145
58.0392	146
58.0392	147
58.8235	148
58.8235	149
57.2549	150
57.2549	151
57.2549	152
57.2549	153
59.2157	154
59.2157	155
57.2549	156
57.2549	157
58.8235	158
58.8235	159
58.4314	160
58.4314	161
57.6471	162
57.6471	163
58.0392	164
58.0392	165
56.8627	166
56.8627	167
55.6863	168
55.6863	169
58.4314	170
58.4314	171
57.2549	172
57.2549	173
59.2157	174
59.2157	175
58.8235	176
58.8235	177
58.0392	178
58.0392	179
57.2549	180
57.2549	181
58.0392	182
58.0392	183
58.4314	184
58.4314	185
58.8235	186
58.8235	187
58.0392	188
58.0392	189
58.8235	190
58.8235	191
57.2549	192
57.2549	193
57.2549	194
57.2549	195
58.8235	196
58.8235	197
59.6078	198
59.6078	199
59.6078	200
59.6078	201
57.2549	202
57.2549	203
58.4314	204
58.4314	205
57.6471	206
57.6471	207
58.4314	208
58.4314	209
60.3922	210
60.3922	211
59.6078	212
59.6078	213
59.2157	214
59.2157	215
60.7843	216
60.7843	217
58.0392	218
58.0392	219
59.2157	220
59.2157	221
57.2549	222
57.2549	223
60.3922	224
60.3922	225
60	226
60	227
61.9608	228
61.9608	229
60	230
60	231
58.4314	232
58.4314	233
58.8235	234
58.8235	235
61.9608	236
61.9608	237
60.3922	238
60.3922	239
60.3922	240
60.3922	241
60.3922	242
60.3922	243
59.6078	244
59.6078	245
60.3922	246
60.3922	247
60.3922	248
60.3922	249
61.1765	250
61.1765	251
58.4314	252
58.4314	253
58.8235	254
58.8235	255
58.4314	256
58.4314	257
61.1765	258
61.1765	259
59.6078	260
59.6078	261
60	262
60	263
60	264
60	265
59.6078	266
59.6078	267
58.8235	268
58.8235	269
58.8235	270
58.8235	271
60	272
60	273
60.3922	274
60.3922	275
60.7843	276
60.7843	277
61.1765	278
61.1765	279
60	280
60	281
60.3922	282
60.3922	283
60.7843	284
60.7843	285
62.3529	286
62.3529	287
58.0392	288
58.0392	289
60	290
60	291
61.1765	292
61.1765	293
60.3922	294
60.3922	295
59.2157	296
59.2157	297
60.3922	298
60.3922	299
62.3529	300
62.3529	301
59.2157	302
59.2157	303
60	304
60	305
60.7843	306
60.7843	307
58.4314	308
58.4314	309
61.1765	310
61.1765	311
61.1765	312
61.1765	313
60.3922	314
60.3922	315
60.7843	316
60.7843	317
60.7843	318
60.7843	319
61.1765	320
61.1765	321
62.7451	322
62.7451	323
60.7843	324
60.7843	325
61.1765	326
61.1765	327
60.7843	328
60.7843	329
62.3529	330
62.3529	331
61.5686	332
61.5686	333
59.2157	334
59.2157	335
60.7843	336
60.7843	337
61.1765	338
61.1765	339
61.1765	340
61.1765	341
60	342
60	343
59.6078	344
59.6078	345
61.9608	346
61.9608	347
61.9608	348
61.9608	349
61.9608	350
61.9608	351
61.1765	352
61.1765	353
61.1765	354
61.1765	355
61.5686	356
61.5686	357
62.3529	358
62.3529	359
61.1765	360
61.1765	361
61.1765	362
61.1765	363
61.5686	364
61.5686	365
62.3529	366
62.3529	367
61.5686	368
61.5686	369
61.9608	370
61.9608	371
61.1765	372
61.1765	373
60.7843	374
60.7843	375
62.7451	376
62.7451	377
61.1765	378
61.1765	379
62.3529	380
62.3529	381
62.3529	382
62.3529	383
61.5686	384
61.5686	385
61.9608	386
61.9608	387
61.5686	388
61.5686	389
62.7451	390
62.7451	391
62.7451	392
62.7451	393
61.9608	394
61.9608	395
60.7843	396
60.7843	397
61.5686	398
61.5686	399
62.7451	400
62.7451	401
61.5686	402
61.5686	403
62.7451	404
62.7451	405
62.3529	406
62.3529	407
62.3529	408
62.3529	409
61.5686	410
61.5686	411
62.3529	412
62.3529	413
63.1373	414
63.1373	415
62.3529	416
62.3529	417
63.9216	418
63.9216	419
63.5294	420
63.5294	421
61.5686	422
61.5686	423
65.098	424
65.098	425
63.1373	426
63.1373	427
62.3529	428
62.3529	429
63.1373	430
63.1373	431
63.9216	432
63.9216	433
63.5294	434
63.5294	435
63.1373	436
63.1373	437
62.7451	438
62.7451	439
62.7451	440
62.7451	441
61.1765	442
61.1765	443
61.9608	444
61.9608	445
63.1373	446
63.1373	447
62.3529	448
62.3529	449
63.5294	450
63.5294	451
61.5686	452
61.5686	453
63.5294	454
63.5294	455
61.9608	456
61.9608	457
63.9216	458
63.9216	459
63.1373	460
63.1373	461
64.3137	462
64.3137	463
63.5294	464
63.5294	465
62.3529	466
62.3529	467
63.5294	468
63.5294	469
63.9216	470
63.9216	471
62.3529	472
62.3529	473
62.7451	474
62.7451	475
61.9608	476
61.9608	477
63.1373	478
63.1373	479
64.7059	480
64.7059	481
61.9608	482
61.9608	483
62.7451	484
62.7451	485
61.9608	486
61.9608	487
63.5294	488
63.5294	489
62.7451	490
62.7451	491
63.5294	492
63.5294	493
62.7451	494
62.7451	495
62.7451	496
62.7451	497
63.1373	498
63.1373	499
63.9216	500
63.9216	501
63.9216	502
63.9216	503
63.9216	504
63.9216	505
63.9216	506
63.9216	507
64.3137	508
64.3137	509
63.5294	510
63.5294	511
63.1373	512
63.1373	513
63.1373	514
63.1373	515
62.3529	516
62.3529	517
63.1373	518
63.1373	519
62.3529	520
62.3529	521
63.5294	522
63.5294	523
63.1373	524
63.1373	525
63.9216	526
63.9216	527
65.4902	528
65.4902	529
63.5294	530
63.5294	531
64.7059	532
64.7059	533
63.1373	534
63.1373	535
63.5294	536
63.5294	537
61.5686	538
61.5686	539
64.3137	540
64.3137	541
63.5294	542
63.5294	543
63.1373	544
63.1373	545
65.8824	546
65.8824	547
63.9216	548
63.9216	549
63.1373	550
63.1373	551
64.7059	552
64.7059	553
62.7451	554
62.7451	555
64.7059	556
64.7059	557
63.1373	558
63.1373	559
65.098	560
65.098	561
65.098	562
65.098	563
64.3137	564
64.3137	565
65.4902	566
65.4902	567
63.9216	568
63.9216	569
64.7059	570
64.7059	571
64.3137	572
64.3137	573
64.7059	574
64.7059	575
65.8824	576
65.8824	577
65.098	578
65.098	579
63.5294	580
63.5294	581
62.7451	582
62.7451	583
65.098	584
65.098	585
63.9216	586
63.9216	587
65.098	588
65.098	589
64.3137	590
64.3137	591
63.1373	592
63.1373	593
63.1373	594
63.1373	595
61.9608	596
61.9608	597
64.7059	598
64.7059	599
61.9608	600
61.9608	601
64.3137	602
64.3137	603
63.9216	604
63.9216	605
62.7451	606
62.7451	607
61.5686	608
61.5686	609
61.9608	610
61.9608	611
63.5294	612
63.5294	613
63.5294	614
63.5294	615
63.9216	616
63.9216	617
63.5294	618
63.5294	619
63.5294	620
63.5294	621
61.9608	622
61.9608	623
63.1373	624
63.1373	625
62.3529	626
62.3529	627
64.7059	628
64.7059	629
63.5294	630
63.5294	631
63.1373	632
63.1373	633
64.3137	634
64.3137	635
63.9216	636
63.9216	637
63.9216	638
63.9216	639
65.098	640
65.098	641
65.8824	642
65.8824	643
64.3137	644
64.3137	645
65.098	646
65.098	647
63.9216	648
63.9216	649
65.098	650
65.098	651
62.7451	652
62.7451	653
63.9216	654
63.9216	655
63.9216	656
63.9216	657
65.8824	658
65.8824	659
63.5294	660
63.5294	661
63.5294	662
63.5294	663
65.098	664
65.098	665
63.9216	666
63.9216	667
65.098	668
65.098	669
64.3137	670
64.3137	671
65.098	672
65.098	673
63.5294	674
63.5294	675
63.9216	676
63.9216	677
63.5294	678
63.5294	679
64.3137	680
64.3137	681
64.3137	682
64.3137	683
63.9216	684
63.9216	685
64.3137	686
64.3137	687
63.9216	688
63.9216	689
65.8801	690
65.8778	691
63.925	692
63.9261	693
63.9159	694
63.9147	695
63.5374	696
63.5385	697
63.9267	698
63.9273	699
63.5545	700
63.5568	701
62.7969	702
62.8009	703
64.2625	704
64.2591	705
63.1566	706
63.1577	707
62.0149	708
62.0177	709
63.5414	710
63.5419	711
62.7582	712
62.7587	713
63.1657	714
63.1669	715
65.867	716
65.8664	717
64.9825	718
64.9785	719
62.8333	720
62.8362	721
63.6233	722
63.6262	723
64.0013	724
64.0035	725
64.7059	726
64.7059	727
64.6393	728
64.6376	729
63.9216	730
63.9216	731
64.3137	732
64.3137	733
64.2625	734
64.2614	735
64.2335	736
64.2318	737
64.7059	738
64.7059	739
64.6479	740
64.6467	741
64.1327	742
64.1293	743
63.5607	744
63.5613	745
63.2346	746
63.2363	747
64.6051	748
64.6034	749
64.3137	750
64.3137	751
62.8527	752
62.8544	753
63.6034	754
63.6046	755
65.3376	756
65.3354	757
64.9017	758
64.8988	759
64.0428	760
64.0445	761
64.2306	762
64.2295	763
64.5778	764
64.5761	765
65.5318	766
65.5272	767
63.8766	768
63.876	769
63.7833	770
63.7816	771
63.1845	772
63.1851	773
64.9529	774
64.9512	775
63.3353	776
63.3376	777
62.6944	778
62.6939	779
64.2102	780
64.209	781
63.296	782
63.2978	783
64.6518	784
64.6513	785
64.8772	786
64.8749	787
64.0883	788
64.086	789
62.7451	790
62.7451	791
62.5875	792
62.5897	793
64.6461	794
64.6456	795
65.4902	796
65.4902	797
63.7776	798
63.7798	799
62.6056	800
62.6079	801
64.8345	802
64.8357	803
62.6797	804
62.6791	805
62.6119	806
62.6108	807
61.9073	808
61.9101	809
63.0206	810
63.0229	811
63.5294	812
63.5294	813
62.8162	814
62.8168	815
62.3529	816
62.3529	817
62.1076	818
62.1088	819
62.2784	820
62.2778	821
62.7315	822
62.7343	823
62.1992	824
62.1981	825
62.6648	826
62.6671	827
62.0399	828
62.0405	829
63.057	830
63.0564	831
61.9608	832
61.9608	833
62.9102	834
62.9113	835
63.5294	836
63.5294	837
62.5755	838
62.5744	839
64.1419	840
64.1407	841
63.6165	842
63.6171	843
64.6176	844
64.6171	845
62.3529	846
62.3529	847
63.7406	848
63.7394	849
62.954	850
62.9529	851
62.6313	852
62.633	853
63.0598	854
63.057	855
62.7451	856
62.7451	857
62.5453	858
62.5465	859
62.2528	860
62.2545	861
64.1168	862
64.1157	863
64.4071	864
64.4054	865
62.4537	866
62.4542	867
62.6432	868
62.6427	869
63.6324	870
63.633	871
61.7525	872
61.7513	873
63.1082	874
63.106	875
62.6387	876
62.6381	877
62.2454	878
62.2448	879
62.5703	880
62.5715	881
62.855	882
62.8555	883
63.4702	884
63.4719	885
62.9693	886
62.9705	887
62.1264	888
62.1253	889
63.7417	890
63.7389	891
62.3074	892
62.3091	893
62.0029	894
62.0012	895
62.3916	896
62.3899	897
61.9608	898
61.9608	899
62.201	900
62.2021	901
63.7076	902
63.7047	903
62.7702	904
62.7684	905
62.2078	906
62.2089	907
61.6933	908
61.6938	909
62.0866	910
62.0871	911
63.4139	912
63.4116	913
62.345	914
62.3467	915
62.8698	916
62.872	917
62.2226	918
62.222	919
63.3957	920
63.3934	921
63.0046	922
63.0041	923
63.5476	924
63.551	925
62.7326	926
62.7309	927
62.5049	928
62.5072	929
61.6671	930
61.6642	931
62.0763	932
62.0752	933
62.3529	934
62.3529	935
61.8498	936
61.8509	937
63.7468	938
63.7445	939
61.8879	940
61.8845	941
61.8566	942
61.8578	943
63.094	944
63.0923	945
62.3063	946
62.3045	947
62.4503	948
62.4491	949
60.2436	950
60.243	951
61.9608	952
61.9608	953
61.9608	954
61.9608	955
61.7206	956
61.7212	957
61.8748	958
61.876	959
61.3307	960
61.3313	961
62.6637	962
62.6648	963
61.4912	964
61.4895	965
60.942	966
60.9425	967
62.045	968
62.0467	969
62.905	970
62.9056	971
62.2619	972
62.2602	973
62.0553	974
62.057	975
62.843	976
62.8447	977
61.7963	978
61.7957	979
61.403	980
61.4024	981
61.51	982
61.5111	983
61.4007	984
61.4002	985
61.3455	986
61.3461	987
60.9545	988
60.9551	989
61.226	990
61.2249	991
60.6118	992
60.6113	993
62.1344	994
62.1349	995
61.3512	996
61.3518	997
61.2573	998
61.255	999
61.6449	1000
61.6426	1001
59.9642	1002
59.9653	1003
61.5014	1004
61.5037	1005
61.2391	1006
61.2368	1007
61.5396	1008
61.5407	1009
60.7843	1010
60.7843	1011
60.3922	1012
60.3922	1013
61.983	1014
61.9818	1015
61.5885	1016
61.5874	1017
60.8372	1018
60.8338	1019
60.9881	1020
60.9875	1021
60.7974	1022
60.7963	1023
61.1981	1024
61.1958	1025
61.3683	1026
61.3689	1027
61.5749	1028
61.5738	1029
60.7764	1030
60.7786	1031
61.3734	1032
61.3728	1033
61.7638	1034
61.7622	1035
60.979	1036
60.9784	1037
61.1816	1038
61.1827	1039
61.1765	1040
61.1765	1041
61.358	1042
61.3563	1043
61.2004	1044
61.2027	1045
61.9893	1046
61.9915	1047
60.3591	1048
60.3569	1049
61.7741	1050
61.7747	1051
60.6198	1052
60.6215	1053
60.5765	1054
60.576	1055
60.6267	1056
60.6283	1057
61.1765	1058
61.1765	1059
60.6335	1060
60.6352	1061
60.1798	1062
60.1793	1063
60.5709	1064
60.5703	1065
60.9989	1066
60.9995	1067
60.7058	1068
60.7035	1069
61.0934	1070
61.0911	1071
59.6517	1072
59.6528	1073
59.9192	1074
59.922	1075
60.2203	1076
60.2208	1077
60.3227	1078
60.3256	1079
61.5686	1080
61.5686	1081
61.7923	1082
61.7929	1083
60.2197	1084
60.2163	1085
60.7843	1086
60.7843	1087
60.103	1088
60.1013	1089
60	1090
60	1091
59.6078	1092
59.6078	1093
60.3233	1094
60.3222	1095
60.7843	1096
60.7843	1097
59.7547	1098
59.757	1099
58.6653	1100
58.6659	1101
59.3717	1102
59.3739	1103
60.2362	1104
60.2368	1105
57.8742	1106
57.8719	1107
59.1149	1108
59.1109	1109
59.6733	1110
59.6716	1111
59.7593	1112
59.7587	1113
60.7843	1114
60.7843	1115
59.177	1116
59.1741	1117
59.6596	1118
59.6579	1119
60.2453	1120
60.2459	1121
59.955	1122
59.9567	1123
59.8554	1124
59.856	1125
59.4263	1126
59.4286	1127
59.0387	1128
59.0409	1129
59.1371	1130
59.1343	1131
58.8514	1132
58.8497	1133
58.4069	1134
58.4086	1135
59.6289	1136
59.6272	1137
59.3699	1138
59.3676	1139
58.4599	1140
58.4564	1141
59.8657	1142
59.8662	1143
59.7336	1144
59.7348	1145
58.3073	1146
58.3044	1147
58.5629	1148
58.5606	1149
58.0392	1150
58.0392	1151
57.6345	1152
57.6311	1153
58.4411	1154
58.4427	1155
59.7473	1156
59.7484	1157
58.84	1158
58.8417	1159
59.3597	1160
59.3608	1161
58.1388	1162
58.1365	1163
58.4849	1164
58.4883	1165
59.638	1166
59.6397	1167
58.0057	1168
58.0039	1169
57.6101	1170
57.6084	1171
59.0984	1172
59.099	1173
58.1553	1174
58.1547	1175
57.8298	1176
57.8269	1177
58.988	1178
58.9891	1179
59.0444	1180
59.0472	1181
59.2732	1182
59.2749	1183
58.0392	1184
58.0392	1185
57.3642	1186
57.3636	1187
58.7558	1188
58.7541	1189
58.2174	1190
58.2185	1191
59.1098	1192
59.1104	1193
56.943	1194
56.9362	1195
58.4536	1196
58.4513	1197
57.1525	1198
57.153	1199
57.5458	1200
57.5463	1201
58.4314	1202
58.4314	1203
56.6647	1204
56.6658	1205
57.3534	1206
57.3551	1207
56.9544	1208
56.9515	1209
58.4411	1210
58.4433	1211
57.3494	1212
57.3488	1213
58.058	1214
58.0603	1215
57.1394	1216
57.1377	1217
58.1582	1218
58.1599	1219
57.7694	1220
57.7711	1221
57.4325	1222
57.4313	1223
57.2549	1224
57.2549	1225
57.5605	1226
57.5611	1227
58.2606	1228
58.2618	1229
58.0392	1230
58.0392	1231
57.2782	1232
57.2754	1233
56.5702	1234
56.5668	1235
57.6471	1236
57.6471	1237
56.3972	1238
56.3949	1239
57.1763	1240
57.1769	1241
57.6471	1242
57.6471	1243
57.9629	1244
57.9635	1245
57.1963	1246
57.1997	1247
58.4536	1248
58.4564	1249
57.0813	1250
57.0796	1251
56.791	1252
56.7916	1253
56.5804	1254
56.5827	1255
58.1536	1256
58.1559	1257
57.6471	1258
57.6471	1259
57.3221	1260
57.3215	1261
56.2105	1262
56.2093	1263
57.19	1264
57.1906	1265
56.0784	1266
56.0784	1267
55.9367	1268
55.9344	1269
57.0705	1270
57.0722	1271
56.4706	1272
56.4706	1273
57.3511	1274
57.3539	1275
57.7051	1276
57.7045	1277
56.2492	1278
56.2475	1279
55.4614	1280
55.4597	1281
56.9174	1282
56.9168	1283
55.7398	1284
55.7392	1285
56.5485	1286
56.552	1287
56.8115	1288
56.8121	1289
55.2941	1290
55.2941	1291
55.7352	1292
55.7347	1293
56.375	1294
56.3761	1295
55.2941	1296
55.2941	1297
56.5161	1298
56.5156	1299
55.6419	1300
55.6424	1301
57.1251	1302
57.1268	1303
56.1206	1304
56.12	1305
54.3225	1306
54.3197	1307
54.2372	1308
54.2355	1309
54.9794	1310
54.9782	1311
56.3954	1312
56.3966	1313
55.4034	1314
55.4017	1315
56.6863	1316
56.6891	1317
55.5155	1318
55.5183	1319
54.2497	1320
54.2474	1321
54.6373	1322
54.635	1323
55.3249	1324
55.3243	1325
54.9316	1326
54.931	1327
55.2088	1328
55.2105	1329
54.6191	1330
54.6168	1331
54.9282	1332
54.9276	1333
54.8519	1334
54.853	1335
54.4381	1336
54.4398	1337
53.4927	1338
53.4887	1339
54.4665	1340
54.4677	1341
55.2531	1342
55.2543	1343
55.2361	1344
55.2378	1345
54.9566	1346
54.9549	1347
55.2771	1348
55.2776	1349
54.9179	1350
54.9173	1351
54.569	1352
54.5667	1353
54.145	1354
54.1438	1355
53.713	1356
53.7135	1357
52.2479	1358
52.2434	1359
55.2429	1360
55.2457	1361
53.3698	1362
53.3675	1363
54.8701	1364
54.8723	1365
55.2941	1366
55.2941	1367
55.2998	1368
55.2993	1369
53.3379	1370
53.3373	1371
55.2805	1372
55.2827	1373
54.1131	1374
54.1142	1375
52.549	1376
52.549	1377
54.1176	1378
