# Supplementary material for: The Flexiscope: a low cost, flexible, convertible and modular microscope with automated scanning and micromanipulation
Source: R Soc Open Sci. 2020 Mar 4;7(3):191949. doi: 10.1098/rsos.191949 (PMC7137931; doi:10.1098/rsos.191949)
Supplement: Table S1 [file rsos191949supp6.xlsx]

## Sheet: Sheet1
	Part Designator	Component Description	Product Code	Supplier	Quantity	Cost per unit (€)	Total cost (€)
Core Optical Components
Light Source Module	CO1	Lime (565 nm) Mounted LED	M565L3	ThorLabs	1	186.1	186.1
	CO2	Blue (470 nm) Mounted LED	M470L3	ThorLabs	1	236.38	236.38
	CO3	UV (395 nm) Mounted LED	M395L4	ThorLabs	1	249.61	249.61
	CO4	LED Driver	LEDD1B	ThorLabs	3	258.43	775.29
	CO5	Power Supply for LED and Piezo T-Cubes	TPS008	ThorLabs	1	158.76	158.76
	CO6	Aspheric Condenser Lens (for LED collimation)	ACL2520U-DG6-A	ThorLabs	3	24.43	73.29
	CO7	Dichroic mounting cube	CM1-DCH/M	ThorLabs	2	139.36	278.72
	CO8	GFP Dichroic Filter	MD498	ThorLabs	1	188.87	188.87
	CO9	BFP Dichroic Filter	MD416	ThorLabs	1	188.87	188.87
	CO10	Iris Diaphragm	SM1D12D	ThorLabs	1	56.71	56.71
Infinite Space Module	CO11	Protected Silver Tuning Mirror	CCM1-P01/M	ThorLabs	1	144.9	144.9
	CO12	Texas Red Filter Set (Excitation, Emission, and Dichroic)	MDF-TXRED	ThorLabs	1	551.25	551.25
	CO13	FITC Filter Set (Excitation, Emission, and Dichroic)	MDF-FITC	ThorLabs	1	551.25	551.25
	CO14	BFP Texas Red Filter Set (Excitation, Emission, and Dichroic)	MDF-BFP	ThorLabs	1	551.25	551.25
	CO15	Swappable Filter Set Mount	DFMT1	ThorLabs	3	177.28	531.84
	CO16	Filter Mount Holding Cube	DFMB/M	ThorLabs	1	90.85	90.85
	CO17	Filter Cube Blank Top Plate	DFM1C	ThorLabs	1	32.4	32.4
	CO18	Objective Lens Turret	OT1	ThorLabs	1	262.53	262.53
	CO19	4X Olympus Plan Achromat Objective (NA=0.10, WD=18.5 mm)	RMS4X	ThorLabs	1	167.067	167.067
	CO20	20X Olympus Water Immersion Objective (NA=0.5, WD=3.5 mm)	UMPLFLN20XW	Masons	1	1176.68	1176.68
Camera Module	CO21	Tube lens: Achromatic Doublet (f=150.0 mm)	AC254-150-A	ThorLabs	1	62.5625	62.5625
	CO22	USB 3.0 Monochrome Camera (Flea®3 ½" FL3-U3-13Y3M-C)	86-767	Edmund Optics	1	783.75	783.75
	CO23	USB 3.0 Color Camera (Grasshopper GS3-U3-15S5C-C 2/3" )	33-533	Edmund Optics	1	1435.09	1435.09
	CO24	1" Lens Tube to C-Mount Adapter (Male to Male)	SM1A39	ThorLabs	1	18.6	18.6
	CO25	USB 3.0 Locking Cable	86-770	Edmund Optics	1	23.75	23.75
	CO26	Infrared LED array	N/A	Salvaged from Surveillance Camera	1	N/A	N/A
Coupling and Alignment	CO27	Male to Male Tube Coupler (0.5")	SM1T2	ThorLabs	6	17.55	105.3
	CO28	Male to Male Tube Coupler (2")	SM1T20	ThorLabs	1	18.74	18.74
	CO29	Cage Cube Connector	C4W-CC	ThorLabs	1	43.57	43.57
	CO30	Alignment Posts (Diameter = 6 mm, L = 75 mm)	MS3R/M	ThorLabs	4	7.1	28.4
	CO31	1" Threaded Cage Plate (0.50" Thick)	CP02T/M	ThorLabs	1	17.9	17.9
	CO32	1" Threaded Cage Plate (0.35" Thick)	CP02/M	ThorLabs	2	14.11	28.22
	CO33	1" Lens Tube, 0.30" Thread Depth	SM1L03	ThorLabs	4	10.72	42.88
	CO34	1" Lens Tube, 0.5" Thread Depth	SM1L05	ThorLabs	3	11.33	33.99
	CO35	1" Lens Tube, 3" Thread Depth	SM1L30	ThorLabs	1	21.95	21.95
	CO36	1" Lens Tube, 0.31" Travel Range (Adjustable)	SM1V05	ThorLabs	2	26.11	52.22
	CO37	1" Lens Tube, 0.81" Travel Range (Adjustable)	SM1V10	ThorLabs	1	29.34	29.34
	CO38	Plastic Dust Cap for 1" Lens Tubes	SM1EC2	ThorLabs	10	1.764	17.64
Motion Control Components
	MC1	Lab Jack	L490/M	ThorLabs	1	527.4	527.4
	MC2	Piezoelectric Actuator (13 mm Travel)	PIA13	ThorLabs	4	440.12	1760.48
	MC3	T-Cube: Piezoelectric Actuator Controller	TIM101	ThorLabs	1	837.9	837.9
	MC4	13 mm XYZ Translation Stage	MT3/M	ThorLabs	1	798.21	798.21
	MC5	13 mm Translation Stage Plate in One Dimension	MT1A/M	ThorLabs	1	356	356
	MC6	25 mm XYZ Translation Stage	PT3A/M	ThorLabs	1	954	954
Mounting Components
	MO1	Optical Post (Ø12.7 mm, L = 30 mm)	TR30/M-P5	ThorLabs	5	3.84	19.2
	MO2	Optical Post (Ø12.7 mm, L = 20 mm)	TR20/M-P5	ThorLabs	5	3.764	18.82
	MO3	Optical Post (Ø12.7 mm, L = 50 mm)	TR50/M-P5	ThorLabs	5	4.12	20.6
	MO4	Optical Post (Ø12.7 mm, L = 75 mm)	TR75/M-P5	ThorLabs	5	4.39	21.95
	MO5	Optical Post (Ø12.7 mm, L = 100 mm)	TR100/M-P5	ThorLabs	5	4.504	22.52
	MO6	Optical Construction Post for TR75C/M (Ø12.7 mm)	TR75T/M	ThorLabs	1	14.9	14.9
	MO7	Optical Construction Post- Variable Angle (Ø12.7 mm)	TR75C/M	ThorLabs	1	14.9	14.9
	MO8	Post Holders (Ø12.7 mm, L=30 mm)	PH30/M-P5	ThorLabs	5	6.328	31.64
	MO9	Post Holders (Ø12.7 mm, L=20 mm)	PH20/M-P5	ThorLabs	5	6.202	31.01
	MO10	Post Holders (Ø12.7 mm, L=50 mm)	PH50/M-P5	ThorLabs	5	6.792	33.96
	MO11	Post Holder (Ø12.7 mm, L=75 mm)	PH75/M-P5	ThorLabs	5	7.05	35.25
	MO12	Mounting Base (25 mm x 75 mm x 10 mm)	BA1/M-P5	ThorLabs	5	4.446	22.23
	MO13	Mounting Base (25 mm x 58 mm x 10 mm)	BA1S/M-P5	ThorLabs	5	3.988	19.94
	MO14	Mounting Base (50 mm x 75 mm x 10 mm)	BA2/M-P5	ThorLabs	5	5.796	28.98
	MO15	Breadbord (100 mm x 150 mm x 12.7 mm)	MB1015/M	ThorLabs	1	36.9	36.9
	MO16	Base Plate for Z-Axis Stage Mounting (65 mm x 65 mm x 10 mm)	UBP2/M	ThorLabs	1	30.87	30.87
	MO17	Right-Angle Bracket	AB90C/M	ThorLabs	2	22.67	45.34
	MO18	Microscopy Slide Holder	MAX3SLH	ThorLabs	1	105.69	105.69
	MO19	Composite Core Optical Breadboard (600 x 600 x 28 mm)	M-TD-22	Newport	1	488.7	488.7
	MO20	Sorbothane Feet (Ø27.0 mm)	AV4/M	ThorLabs	4	4.685	18.74
Blackout Enclosure
	BE1	Black Hardboard (610 mm x 610 mm, 5 mm Thick)	TB4	ThorLabs	3	18.81	56.43
	BE2	Aluminium Extrusion (25 x 25mm, L = 600 mm)	XE25L600/M	ThorLabs	8	25.52	204.16
	BE3	Vertical Blackout Blind (600 mm x 1700 mm)	VBB060	ThorLabs	2	88.11	176.22
	BE4	Black Masking Tape (50mm x 55m)	T137-2.0	ThorLabs	1	13.86	13.86
Head Stage Mounting
	HS1	Male M6 to Female M4 Coupler	AS4M6M	Thorlabs	2	3.81	7.62
	HS2	Male M4 to Female M3 Coupler	MSA4/M	Thorlabs	2	4.17	8.34
	HS3	45° Brackets	100281	MakerBeam	12	0.579167	6.95
	HS4	Aluminum Extrusion (10x10mm, L= 100mm)	100078	MakerBeam	16	0.765625	12.25
3D printed Components
	3D1	Swappable Filter Set Mount Holder	stl provided	N/A	3	N/A	N/A
	3D2	Lens Tube - Part1	stl provided	N/A	1	N/A	N/A
	3D3	Lens Tube - Part2	stl provided	N/A	1	N/A	N/A
	3D4	Camera Alignment	stl provided	N/A	1	N/A	N/A
	3D5	Coupler: Actuator to Stepper	stl provided	Original design by https://www.thingiverse.com/thing:1329750 (customised on OpenSCAD)	3	N/A	N/A
	3D6	Y-axis Mounting	stl provided	N/A	1	N/A	N/A
	3D7	Z-axis Mounting	stl provided	N/A	1	N/A	N/A
Stepper Motor XYZ-Stage
	S1	Arduino Uno	A000066	Farnell	1	17.15	17.15
	S2	CNC Shield V3.0	N/A	gearbest.com	1	4.28	4.28
	S3	DRV8825 Motor Drivers	RB-Pol-272	RobotShop	5	1.438	7.19
	S4	Jumpers	791-6454	Radionics	20	0.231	4.62
	S5	Permanent Magnet Stepper Motor 1.8°, 0.22nm, 2.8 V, 1.33 A, 4 Wires	535-0467	Radionics	3	24.09	72.27
	S6	Male USB A to Male USB B	529-8274	Radionics	1	6.21	6.21
	S7	Female Shorting Link	251-8682	Radionics	10	0.027	0.27
	S8	12V Power Supply	148-963	Radionics	1	12.89	12.89
	S9	Spiral Binding	446-172	Radionics	1	7.21	7.21
	S10	Bearings	100438	MakerBeam	10	1.4	14
	S11	NEMA17 Stepper Bracket	100225	MakerBeam	3	3.5	10.5
	S12	90° Brackets	100304	MakerBeam	12	0.579167	6.95
	S13	Right Angle Brackets	100326	MakerBeam	12	0.579167	6.95
	S14	100mm Anodised MakerBeam	100078	MakerBeam	16	0.765625	12.25
	S15	60mm Anodised MakerBeam	100056	MakerBeam	8	0.375	3
	S16	40mm Anodised MakerBeam	100056	MakerBeam	8	0.375	3

## Sheet: Sheet2
Component	Part Designator	Component Description	Product Code	Supplier	Quantity	Cost per unit (€)	Total cost (€)
Core Optical Components
Fluorescence Illumination Module	CO1	Lime (565 nm) Mounted LED	M565L3	ThorLabs	1	186.1	186.1
	CO2	Blue (470 nm) Mounted LED	M470L3	ThorLabs	1	236.38	236.38
	CO3	UV (395 nm) Mounted LED	M395L4	ThorLabs	1	249.61	249.61
	CO4	LED Driver	LEDD1B	ThorLabs	3	258.43	775.29
	CO5	Power Supply for LED and Piezo T-Cubes	TPS008	ThorLabs	1	158.76	158.76
	CO6	Aspheric Condenser Lens (for LED collimation)	ACL2520U-DG6-A	ThorLabs	3	24.43	73.29
	CO7	Dichroic mounting cube	CM1-DCH/M	ThorLabs	2	139.36	278.72
	CO8	GFP Dichroic Filter (Refl. Band = 452-490 nm, Trans. Band = 505-800 nm)	MD498	ThorLabs	1	188.87	188.87
	CO9	BFP Dichroic Filter (Refl. Band = 360-407 nm, Trans. Band = 425-575 nm )	MD416	ThorLabs	1	188.87	188.87
	CO10	Iris Diaphragm	SM1D12D	ThorLabs	1	56.71	56.71
Infinite Space Module	CO11	Protected Silver Tuning Mirror	CCM1-P01/M	ThorLabs	1	144.9	144.9
	CO12	Texas Red Filter Set (Excitation, Emission, and Dichroic)	MDF-TXRED	ThorLabs	1	551.25	551.25
	CO13	FITC Filter Set (Excitation, Emission, and Dichroic)	MDF-FITC	ThorLabs	1	551.25	551.25
	CO14	BFP Texas Red Filter Set (Excitation, Emission, and Dichroic)	MDF-BFP	ThorLabs	1	551.25	551.25
	CO15	Swappable Filter Set Mount	DFMT1	ThorLabs	3	177.28	531.84
	CO16	Filter Mount Holding Cube	DFMB/M	ThorLabs	1	90.85	90.85
	CO17	Filter Cube Blank Top Plate	DFM1C	ThorLabs	1	32.4	32.4
	CO18	Objective Lens Turret	OT1	ThorLabs	1	262.53	262.53
	CO19	4X Olympus Plan Achromat Objective (NA=0.10, WD=18.5 mm)	RMS4X	ThorLabs	1	167.07	167.067
	CO20	20X Olympus Water Immersion Objective (NA=0.5, WD=3.5 mm)	UMPLFLN20XW	Masons	1	1176.68	1176.68
Camera Module	CO21	Tube lens: Achromatic Doublet (f=150.0 mm)	AC254-150-A	ThorLabs	1	62.5625	62.5625
	CO22	USB 3.0 Monochrome Camera (Flea®3 ½" FL3-U3-13Y3M-C)	86-767	Edmund Optics	1	783.75	783.75
	CO23	USB 3.0 Color Camera (Grasshopper GS3-U3-15S5C-C 2/3" )	33-533	Edmund Optics	1	1435.09	1435.09
	CO24	1" Lens Tube to C-Mount Adapter (Male to Male)	SM1A39	ThorLabs	1	18.6	18.6
	CO25	USB 3.0 Locking Cable	86-770	Edmund Optics	1	23.75	23.75
	CO26	Infrared 36 LED array for CCTV	B0057DPXI4	Amazon.co.uk	1	5.26	5.26
Coupling and Alignment	CO27	Male to Male Tube Coupler (0.5")	SM1T2	ThorLabs	6	17.55	105.3
	CO28	Male to Male Tube Coupler (2")	SM1T20	ThorLabs	1	18.74	18.74
	CO29	Cage Cube Connector	C4W-CC	ThorLabs	1	43.57	43.57
	CO30	Alignment Posts (Diameter = 6 mm, L = 75 mm)	MS3R/M	ThorLabs	4	7.1	28.4
	CO31	1" Threaded Cage Plate (0.50" Thick)	CP02T/M	ThorLabs	1	17.9	17.9
	CO32	1" Threaded Cage Plate (0.35" Thick)	CP02/M	ThorLabs	2	14.11	28.22
	CO33	1" Lens Tube, 0.30" Thread Depth	SM1L03	ThorLabs	4	10.72	42.88
	CO34	1" Lens Tube, 0.5" Thread Depth	SM1L05	ThorLabs	3	11.33	33.99
	CO35	1" Lens Tube, 3" Thread Depth	SM1L30	ThorLabs	1	21.95	21.95
	CO36	1" Lens Tube, 0.31" Travel Range (Adjustable)	SM1V05	ThorLabs	2	26.11	52.22
	CO37	1" Lens Tube, 0.81" Travel Range (Adjustable)	SM1V10	ThorLabs	1	29.34	29.34
	CO38	Plastic Dust Cap for 1" Lens Tubes	SM1EC2	ThorLabs	10	1.764	17.64
	CO39	1" Lens Tube, 1.5" Thread Depth	SM1L15	ThorLabs	1	14.27	14.27
Other components
Motion Control Components	MC1	Lab Jack	L490/M	ThorLabs	1	527.4	527.4
	MC2	Piezoelectric Actuator (13 mm Travel)	PIA13	ThorLabs	4	440.12	1760.48
	MC3	T-Cube: Piezoelectric Actuator Controller	TIM101	ThorLabs	1	837.9	837.9
	MC4	13 mm XYZ Translation Stage	MT3/M	ThorLabs	1	798.21	798.21
	MC5	13 mm Translation Stage Plate in One Dimension	MT1A/M	ThorLabs	1	356	356
	MC6	25 mm XYZ Translation Stage	PT3A/M	ThorLabs	1	954	954
Mounting Components	MO1	Optical Post (Ø12.7 mm, L = 30 mm)	TR30/M-P5	ThorLabs	5	3.84	19.2
	MO2	Optical Post (Ø12.7 mm, L = 20 mm)	TR20/M-P5	ThorLabs	5	3.764	18.82
	MO3	Optical Post (Ø12.7 mm, L = 50 mm)	TR50/M-P5	ThorLabs	5	4.12	20.6
	MO4	Optical Post (Ø12.7 mm, L = 75 mm)	TR75/M-P5	ThorLabs	5	4.39	21.95
	MO5	Optical Post (Ø12.7 mm, L = 100 mm)	TR100/M-P5	ThorLabs	5	4.504	22.52
	MO6	Optical Construction Post for TR75C/M (Ø12.7 mm)	TR75T/M	ThorLabs	1	14.9	14.9
	MO7	Optical Construction Post- Variable Angle (Ø12.7 mm)	TR75C/M	ThorLabs	1	14.9	14.9
	MO8	Post Holders (Ø12.7 mm, L=30 mm)	PH30/M-P5	ThorLabs	5	6.328	31.64
	MO9	Post Holders (Ø12.7 mm, L=20 mm)	PH20/M-P5	ThorLabs	5	6.202	31.01
	MO10	Post Holders (Ø12.7 mm, L=50 mm)	PH50/M-P5	ThorLabs	5	6.792	33.96
	MO11	Post Holder (Ø12.7 mm, L=75 mm)	PH75/M-P5	ThorLabs	5	7.05	35.25
	MO12	Mounting Base (25 mm x 75 mm x 10 mm)	BA1/M-P5	ThorLabs	5	4.446	22.23
	MO13	Mounting Base (25 mm x 58 mm x 10 mm)	BA1S/M-P5	ThorLabs	5	3.988	19.94
	MO14	Mounting Base (50 mm x 75 mm x 10 mm)	BA2/M-P5	ThorLabs	5	5.796	28.98
	MO15	Breadbord (100 mm x 150 mm x 12.7 mm)	MB1015/M	ThorLabs	1	36.9	36.9
	MO16	Base Plate for Z-Axis Stage Mounting (65 mm x 65 mm x 10 mm)	UBP2/M	ThorLabs	1	30.87	30.87
	MO17	Right-Angle Bracket	AB90C/M	ThorLabs	2	22.67	45.34
	MO18	Microscopy Slide Holder	MAX3SLH	ThorLabs	1	105.69	105.69
	MO19	Composite Core Optical Breadboard (600 x 600 x 28 mm)	M-TD-22	Newport	1	488.7	488.7
	MO20	Sorbothane Feet (Ø27.0 mm)	AV4/M	ThorLabs	4	4.685	18.74
Blackout Enclosure	BE1	Black Hardboard (610 mm x 610 mm, 5 mm Thick)	TB4	ThorLabs	3	18.81	56.43
	BE2	Aluminium Extrusion (25 x 25mm, L = 600 mm)	XE25L600/M	ThorLabs	8	25.52	204.16
	BE3	Vertical Blackout Blind (600 mm x 1700 mm)	VBB060	ThorLabs	2	88.11	176.22
	BE4	Black Masking Tape (50mm x 55m)	T137-2.0	ThorLabs	1	13.86	13.86
Head Stage Mounting	HS1	Male M6 to Female M4 Coupler	AS4M6M	Thorlabs	2	3.81	7.62
	HS2	Male M4 to Female M3 Coupler	MSA4/M	Thorlabs	2	4.17	8.34
	HS3	45° Brackets	100281	MakerBeam	12	0.58	6.95
	HS4	Aluminum Extrusion (10x10mm, L= 100mm)	100078	MakerBeam	16	0.58	12.25
Additional configuration parts
3D printed Components	3D1	Swappable Filter Set Mount Holder	stl files available in supplementary file 1		3	N/A	N/A
	3D2	Camera Alignment			1	N/A	N/A
	3D3	Coupler: Actuator to Stepper			3	N/A	N/A
	3D4	Y-axis Mounting			1	N/A	N/A
	3D5	Z-axis Mounting			1	N/A	N/A
Stepper Motor XYZ-Stage	S1	Arduino Uno	A000066	Farnell	1	17.15	17.15
	S2	CNC Shield V3.0	N/A	gearbest.com	1	4.28	4.28
	S3	DRV8825 Motor Drivers	RB-Pol-272	RobotShop	5	1.438	7.19
	S4	Jumpers	791-6454	Radionics	20	0.231	4.62
	S5	NEMA17 Stepper Motor 1.8°, 0.22nm, 2.8 V, 1.33 A, 4 Wire	535-0467	Radionics	3	24.09	72.27
	S6	Male USB A to Male USB B	529-8274	Radionics	1	6.21	6.21
	S7	Female Shorting Link	251-8682	Radionics	10	0.027	0.27
	S8	12V Power Supply	148-963	Radionics	1	12.89	12.89
	S9	Spiral Binding	446-172	Radionics	1	7.21	7.21
	S10	Bearings	100438	MakerBeam	10	1.4	14
	S11	NEMA17 Stepper Bracket	100225	MakerBeam	3	3.5	10.5
	S12	90° Brackets	100304	MakerBeam	12	0.579167	6.95
	S13	Right Angle Brackets	100326	MakerBeam	12	0.579167	6.95
	S14	100mm Anodised MakerBeam	100078	MakerBeam	16	0.765625	12.25
	S15	60mm Anodised MakerBeam	100056	MakerBeam	8	0.375	3
	S16	40mm Anodised MakerBeam	100056	MakerBeam	8	0.375	3
Calibration	CA1	1951 USAF Resolution Test Target	R3L1S4P	ThorLabs	1	194.82	194.82
	CA2	Fluorescent Calibration Microscope Slides	FSK5	ThorLabs	1	16.85	16.85
Tools	T1	Adjustable Spanner Wrench	SPW801	ThorLabs	1	91.75	91.75
Software	n/a	Matlab individual licence (perpetual licence, individiual, academic use)		MathWorks	1	500	900
	n/a	Matlab image acquisition toolbox licence		MathWorks	1	200	200
	n/a	Matlab image processing toolbox licence		MathWorks	1	200	200
